# Supplementary material for: Genome-wide characterization of microsatellite DNA in fishes: survey and analysis of their abundance and frequency in genome-specific regions
Source: BMC Genomics. 2021 Jun 7;22:421. doi: 10.1186/s12864-021-07752-6 (PMC8186053; doi:10.1186/s12864-021-07752-6)
Supplement: Supplementary file 1 — Additional file 1: Supplement Table 1. Total numbers of different microsatellite repeats in 14 fish species. [file 12864_2021_7752_MOESM1_ESM.xlsx]

## Sheet: Sheet1
Supplement Table 1. Total numbers of different microsatellite repeats in 14 fish species
Drer						Olat						Onil						Trub						Eluc						Okis						Pret						Amex						Csem
Introns		exons		Intergenic regions		Introns		exons		Intergenic regions		Introns		exons		Intergenic regions		Introns		exons		Intergenic regions		Introns		exons		Intergenic regions		Introns		exons		Intergenic regions		Introns		exons		Intergenic regions		Introns		exons		Intergenic regions		Introns
Motif	number	Motif	number	Motif	number	Motif	number	Motif	number	Motif	number	Motif	number	Motif	number	Motif	number	Motif	number	Motif	number	Motif	number	Motif	number	Motif	number	Motif	number	Motif	number	Motif	number	Motif	number	Motif	number	Motif	number	Motif	number	Motif	number	Motif	number	Motif	number	Motif	number
A	168546	A	3830	A	19888	A	54469	A	1938	A	7053	A	65095	A	6968	A	4667	A	10417	A	2079	A	4118	A	20201	A	2069	A	1523	A	34546	A	1453	A	515	A	102376	A	9181	A	5671	A	143668	A	5149	A	7386	A	74854
C	8113	C	105	C	1337	C	11110	C	177	C	2058	C	7349	C	397	C	827	C	12124	C	643	C	5367	C	19575	C	758	C	1013	C	58278	C	1341	C	907	C	4070	C	242	C	237	C	13067	C	207	C	867	C	12080
AC	151933	AC	4274	AC	32637	AC	14896	AC	746	AC	2238	AC	72301	AC	3272	AC	7840	AC	36853	AC	1429	AC	15342	AC	107530	AC	2858	AC	5880	AC	25072	AC	2205	AC	4585	AC	48930	AC	2238	AC	3896	AC	142073	AC	3180	AC	8393	AC	71964
AG	16700	AG	1021	AG	4756	AG	1311	AG	97	AG	202	AG	12758	AG	1121	AG	1780	AG	4675	AG	272	AG	2175	AG	19458	AG	679	AG	1082	AC	195437	AG	991	AG	3532	AG	9216	AG	877	AG	705	AG	112135	AG	3234	AG	7170	AG	20922
AT	129210	AT	787	AT	19891	AT	4937	AT	196	AT	741	AT	20624	AT	683	AT	2563	AT	1546	AT	174	AT	780	AT	11767	AT	382	AT	1020	AT	35958	AT	535	AT	606	AT	10458	AT	525	AT	684	AT	160352	AT	824	AT	9921	AT	25056
CG	255	CG	10	CG	45	CG	55	CG	24	CG	6	CG	135	CG	9	CG	9	CG	100	CG	1	CG	61	CG	145	CG	5	CG	6	CG	113	AAC	206	CG	10	CG	134	CG	12	CG	13	CG	58	CG	14	CG	4	CG	63
AAC	9018	AAC	332	AAC	1260	AAC	896	AAC	145	AAC	109	AAC	4035	AAC	435	AAC	438	AAC	543	AAC	86	AAC	255	AAC	796	AAC	172	AAC	49	AAC	2654	AAG	274	AAC	64	AAC	1911	AAC	252	AAC	133	AAC	1646	AAC	150	AAC	92	AAC	4836
AAG	2806	AAG	346	AAG	476	AAG	762	AAG	235	AAG	117	AAG	2699	AAG	542	AAG	296	AAG	350	AAG	154	AAG	167	AAG	173	AAG	151	AAG	19	AAG	1683	AAT	191	AAG	74	AAG	2253	AAG	641	AAG	193	AAG	4239	AAG	385	AAG	291	AAG	4440
AAT	88156	AAT	755	AAT	13857	AAT	4610	AAT	170	AAT	782	AAT	11327	AAT	665	AAT	1526	AAT	1362	AAT	118	AAT	673	AAT	3558	AAT	179	AAT	369	AAT	8967	ACC	262	AAT	170	AAT	9074	AAT	544	AAT	699	AAT	31950	AAT	729	AAT	2247	AAT	10492
ACC	677	ACC	142	ACC	95	ACC	539	ACC	152	ACC	74	ACC	941	ACC	249	ACC	65	ACC	448	ACC	126	ACC	250	ACC	921	ACC	186	ACC	58	ACC	1954	ACG	184	ACC	28	ACC	394	ACC	185	ACC	25	ACC	1134	ACC	236	ACC	104	ACC	783
ACG	508	ACG	289	ACG	103	ACG	706	ACG	382	ACG	160	ACG	1153	ACG	591	ACG	131	ACG	692	ACG	274	ACG	421	ACG	96	ACG	102	ACG	6	ACG	940	AGC	124	ACG	68	ACG	1183	ACG	704	ACG	90	ACG	2032	ACG	528	ACG	108	ACG	5941
AGC	296	AGC	172	AGC	57	AGC	517	AGC	322	AGC	167	AGC	511	AGC	239	AGC	74	AGC	749	AGC	203	AGC	335	AGC	69	AGC	102	AGC	2	AGC	542	AGG	782	AGC	8	AGC	926	AGC	474	AGC	65	AGC	2028	AGC	614	AGC	144	AGC	2754
AGG	1427	AGG	574	AGG	364	AGG	1671	AGG	1031	AGG	349	AGG	2156	AGG	1141	AGG	345	AGG	1359	AGG	591	AGG	653	AGG	679	AGG	576	AGG	70	AGG	4327	ATC	304	AGG	197	AGG	1747	AGG	923	AGG	143	AGG	2180	AGG	856	AGG	175	AGG	6136
ATC	8440	ATC	660	ATC	1709	ATC	1005	ATC	199	ATC	180	ATC	2186	ATC	353	ATC	367	ATC	929	ATC	121	ATC	467	ATC	2092	ATC	235	ATC	143	ATC	7564	ATG	51	ATC	122	ATC	1605	ATC	306	ATC	155	ATC	5727	ATC	401	ATC	715	ATC	3209
ATG	3189	ATG	111	ATG	214	ATG	115	ATG	14	ATG	22	ATG	858	ATG	133	ATG	52	ATG	354	ATG	30	ATG	290	ATG	652	ATG	43	ATG	48	ATG	2846	CCG	11	ATG	234	ATG	388	ATG	66	ATG	25	ATG	2492	ATG	84	ATG	269	ATG	1476
CCG	64	CCG	32	CCG	14	CCG	151	CCG	120	CCG	30	CCG	77	CCG	51	CCG	13	CCG	337	CCG	165	CCG	169	CCG	38	CCG	48	AATC	327	CCG	17	ACAG	117	ACAG	600	CCG	162	CCG	194	CCG	19	CCG	121	CCG	84	CCG	12	CCG	303
AAAT	46819	AAAT	336	AAAT	7853	AAAC	1291	AAAT	123	ATCC	889	AAAT	7252	AAAC	474	AAAT	505	ATCC	2657	AAAC	57	ATCC	1513	ACAG	4505	ACAG	99	ACAG	295	ACAG	30164	AAAT	61	AGGG	237	ATCC	7303	AAAT	231	ATCC	787	ATAG	25367	AAAT	264	ATAG	2538	ATCC	7288
ATAG	27227	AAAC	229	ATAG	4886	AAAG	561	AAAC	91	AAAT	597	AAAC	4710	AAAT	339	ATCC	468	ACAG	1263	AAAT	57	ATAG	527	AGGG	2259	ACGC	68	ATCC	169	AGGG	9858	ATAC	61	AAAT	181	AAAT	6468	AAAC	166	AAAT	477	AAAT	13454	AAAC	232	AAAT	778	ATAG	4977
ATCC	23910	AATG	109	AATG	4285	AAAT	4298	ATCC	65	ATAG	347	ATCC	4352	AAAG	174	AAAC	431	ATAG	812	ACGC	42	ACAG	502	AATC	2201	AAAT	53	ATAC	111	AAAT	9303	ATCG	53	ACGC	69	ATGG	1988	AAAG	89	ATAG	204	ATCC	6915	AAAG	104	ATCC	705	AAAT	3814
AATG	22059	ACGC	76	ATCC	4223	AACC	135	AAAG	39	AATG	261	ATAG	2346	ATCC	81	ATAG	181	AAAT	747	ACAG	39	AAAT	380	ACGC	1493	ATCG	41	AGGG	108	ATAC	7233	ACTG	41	AATC	65	AATC	1882	ATCC	77	AATC	179	ACAG	6136	ACAG	95	ACAG	515	AAAC	2825
ACAG	14430	AAAG	62	ACAG	2374	AACG	26	AGGG	29	AAAC	183	AAAG	1923	ATAG	72	AATC	159	ACGC	667	AAAG	32	AATC	324	ACTG	1324	ATAC	39	AAAT	97	ACTC	4013	AAAG	34	ATCC	59	AAAC	1820	ACGC	45	ATGG	175	AAAG	5242	ATAC	80	AAAG	313	ACAG	2193
AAGT	9698	ACAG	61	AAAC	1381	AACT	122	AATG	27	ACAG	134	ATAC	1138	ATAC	42	ATAC	127	ACGG	642	ATCC	29	ACGG	311	ATAC	1314	AGGG	36	ACTG	93	AAAG	3701	AAAC	33	ATAC	52	ACGC	1662	ACAG	36	AAAC	112	AAAC	2605	ACTC	70	AATC	168	ATGG	1396
AAAC	8992	ATAC	45	AAGT	1279	AAGC	16	ACAG	27	ACGG	128	AATC	929	AGGG	39	AAAG	120	AATC	466	ACGG	19	ACGC	299	ATCC	1059	ACTG	28	ACGC	45	ACGC	3470	AGGG	33	AAAG	51	ATAG	1547	AGGG	31	ACAG	110	ATGG	2534	ATCC	47	AAAC	150	ATAC	1137
ATAC	8097	ATCC	44	AATC	1214	AAGG	163	ACGG	25	AATC	98	AATG	824	ACAG	33	ACAG	83	AAAC	457	AAGG	18	AGGG	254	AAAT	783	AAAC	26	AACT	44	ATAG	2536	ATCC	27	ATAG	44	AAAG	1348	ACGG	29	AAAG	95	ACTC	2039	AATG	46	ATGG	141	AGGG	1064
AAAG	7097	ACTG	40	ATGG	960	AAGT	248	ACTG	22	AAGT	88	ACAG	766	ACGC	31	AAGT	68	AGGG	406	AGGG	12	ATGG	220	ACTC	554	ACTC	22	AAAG	38	ACTG	2252	AATC	23	ACTC	41	ACAG	992	AAGG	27	ACGC	75	AATC	1802	AATC	40	AATG	111	AAAG	1049
AATC	6395	ACTC	33	ATAC	920	AATC	595	AATC	16	ATGG	74	ATGG	743	ACTC	27	AATG	66	ATGG	314	AATG	10	AAAC	198	ACGG	409	ATCC	21	AATG	37	ACGG	2139	ACTC	23	AAGG	40	AATG	713	AATG	27	ATAC	55	ATAC	1752	ACTG	37	ACTC	109	ACTG	1030
ATGG	4137	AAGT	32	AAAG	914	AATG	1533	AAGG	15	AAAG	70	ACGC	574	AATG	25	ACTC	63	AAAG	300	ACTC	10	AAAG	145	AAAG	402	AAAG	20	ACTC	36	ATCC	1953	AAGG	21	ACTG	37	ATAC	564	ACTG	20	ACGG	43	AATG	1527	ATAG	37	ATAC	92	AAGG	968
ACTG	3576	AATC	31	AACC	824	AATT	125	ACGC	15	ATAC	68	ACTC	531	AATC	23	ACGC	44	ACTC	242	ACTG	10	ATAC	124	AAAC	382	AATC	18	ATAG	35	AATC	1854	ACGG	20	ACGG	30	AAGG	532	ATCG	19	AAGG	38	AACC	1261	AACC	28	AACC	85	AATC	485
AATT	3435	ATAG	30	ACTG	627	ACAG	926	ATAG	14	AACC	33	AGGG	432	ACTG	22	AATT	37	ATAC	202	ATAG	10	ACTG	108	ATAG	373	ACGG	15	AAAC	32	ATCG	1595	ACGC	18	ATCG	28	ACGG	406	ATGG	19	AATG	36	AACT	1236	AATT	26	AGGG	56	AATG	464
AACC	3043	AAGG	13	AATT	564	ACCC	98	ATCG	11	AGGG	31	AATT	367	AAGG	18	ATCG	37	ACCC	168	ACCC	7	AATG	93	AATG	325	AATG	12	ATCG	18	AAGG	1525	AATG	15	AATG	22	AAGT	392	ACTC	18	AACT	35	AGGG	970	ATCG	24	ATCG	47	ACTC	403
ACGC	2558	AGGG	8	ACTC	453	ACCG	69	AGGC	8	AAGG	26	AAGG	306	ACGG	16	ACTG	21	AATG	157	ATAC	7	ACTC	87	ACCC	273	AAGG	11	ACGG	17	AAAC	1205	AACC	14	AGCC	18	AGGG	347	AATC	15	ACTC	33	AATT	899	ACGC	23	AATT	43	ACGG	289
ACTC	2503	AGCG	7	ACGG	447	ACGC	110	ACTC	7	ACCC	26	AAGT	251	AACC	15	AGGG	21	AAGG	147	ACCG	6	ACCC	81	AACT	263	ACCG	10	ACCG	16	AGGC	1026	ACCG	11	ACCC	16	ACTC	301	AGGC	11	ACTG	25	ATCG	790	AGGG	21	AACT	32	AATT	288
ACGG	2258	ATGG	7	ACGC	382	ACGG	433	AGCC	7	AACT	23	ACCC	212	AAGT	12	ATGG	18	ACTG	139	AACC	5	AAGG	78	AGGC	234	AGGC	9	AAGG	13	ACCG	933	AGCC	11	AAAC	15	ACTG	288	ATAC	11	AGGG	21	ACTG	657	AAGG	20	ACCC	30	AACC	184
AAGG	1653	AACC	6	AGCC	250	ACTC	109	AAGT	6	ACTG	23	AACC	169	ACCC	12	AAGG	17	AGGC	108	AATC	5	AGGC	51	ACCG	219	ATGG	8	AATT	12	AATG	702	ATGG	9	AACC	8	AACC	255	ACCG	10	AATT	20	AAGG	612	AGCG	20	AAGT	20	ACGC	168
AACT	772	AATT	6	AAGG	244	ACTG	169	ACCG	6	ACTC	21	AACT	156	ACCG	12	ACCC	16	ACCG	88	AGCG	5	AACT	34	AAGG	188	AACC	6	ATGG	11	ACCC	661	AGGC	7	ACCG	7	AATT	200	AATT	9	AACC	16	AAGT	317	AACT	18	AAGG	17	ATCG	147
AGGG	508	AACG	4	AGGG	95	AGCC	45	AGCG	5	ACGC	20	ACTG	155	ATGG	11	AACC	15	AACC	73	ATGG	5	ACCG	31	ATCG	182	ATAG	6	ACCC	10	AGCC	600	ACCC	6	AGGC	7	AAGT	152	AGCG	8	AAGT	15	ACCC	284	ACCG	18	ACTG	17	AACT	132
AACG	455	AACT	4	AACG	91	AGCG	15	ATAC	5	ATGC	17	ATCG	153	ATCG	10	AACT	14	AGCG	51	ATCG	4	AACC	27	ATGG	135	AATT	4	AACC	9	ATGG	456	ATAG	4	AACT	6	ATCG	151	ATAG	8	ATCG	13	ACGC	200	AGGC	17	ACGG	13	ACCC	121
AGGC	333	AAGC	3	AACT	87	AGGC	146	ATGG	5	ACCG	13	ACGG	152	AACT	9	ACGG	14	AACT	38	AGGC	2	AGCG	18	AATT	105	ACCC	4	AGGC	9	AATT	436	AACG	3	ATGG	4	AGGC	91	AACC	7	AGGC	11	ACGG	167	ACGG	14	AGGC	13	ACCG	99
ACCC	307	ACCG	3	AGGC	50	AGGG	224	CCCG	5	AGGC	10	ATGC	127	AATT	7	AACG	11	CCCG	36	AACT	1	CCCG	17	AGCC	99	AGCC	3	AAGC	7	AACC	336	AACT	2	AATT	3	ACCG	89	AACT	6	ACCG	7	AGGC	162	AAGT	11	AGCG	8	AAGT	76
ACCG	204	ACGG	3	ACCC	46	ATAC	375	AATT	4	AATT	8	ACCG	78	AGCC	7	ACCG	8	AATT	34	AAGT	1	AGCC	13	ATGC	82	AGCG	3	AGCC	7	AACT	328	AAGT	2	ATGC	3	ACCC	79	AAGT	6	AGCC	7	ACCG	108	AACG	7	CCCG	5	AGCG	46
AAGC	185	ATCG	3	AAGC	40	ATAG	1888	ACCC	3	AGCC	7	AGGC	73	AGCG	6	ATGC	7	AGCC	27	AATT	1	ATCG	11	AACC	72	AAGC	2	AACG	6	AGCG	223	AATT	2	CCCG	3	ATGC	63	ACCC	6	ACCC	4	AGCG	100	ATGG	7	AACG	3	AGGC	37
ATGC	164	ATGC	2	ACCG	26	ATCC	4197	AACC	2	ATCG	7	AACG	44	ATGC	6	AGGC	5	ATCG	26	ATGC	1	AATT	9	AACG	53	ATGC	2	AAGT	6	ATGC	205	ATGC	2	AGCG	2	AGCC	57	AGCC	5	ATGC	4	AGCC	76	AGCC	5	ATGC	3	ATGC	34
AGCC	146	CCCG	2	ATGC	26	ATCG	61	ATGC	2	AACG	6	AAGC	38	AGGC	5	AAGC	3	ATGC	22	CCCG	1	AAGT	7	AAGC	51	CCCG	2	ATGC	5	AACG	149	CCCG	2	AGAGG	167	AACG	47	CCCG	4	AACG	3	AACG	56	ACCC	4	ACCG	2	AACG	32
AGCG	109	ACCC	1	AGCG	19	ATGC	67	AACG	1	AGCG	3	AGCC	34	AAGC	4	AGCG	2	AACG	10	AAAAT	6	AACG	6	AGCG	47	AACG	1	AGCG	3	AAGT	129	AAGC	1	AAATC	155	AGCG	32	ATGC	3	AGCG	2	ATGC	54	ATGC	4	ACGC	2	AGCC	11
ATCG	105	AGCC	1	ATCG	17	ATGG	205	AAAAT	18	CCCG	3	AGCG	28	CCCG	2	AGCC	1	AAGT	9	AAAAC	5	ATGC	6	AAGT	45	ACTGC	2	CCCG	2	CCCG	90	AGCG	1	ATGAC	47	AAGC	20	AAGC	1	CCCG	1	CCCG	31	AAGC	2	AAGC	1	CCCG	7
CCCG	54	AGGC	1	CCCG	14	CCCG	25	AATAG	8	AAGC	2	CCCG	9	AACG	1	CCCG	1	AAGC	5	AGAGG	5	AAGC	3	CCCG	34	AGCCC	2	ATACC	27	AAGC	65	AAATC	17	AATTC	16	CCCG	13	CCGG	1	CCGG	1	AAGC	21	CCCG	2	AGCC	1	AAGC	1
CCGG	36	AATAT	19	CCGG	5	CCGG	7	AATTC	7	CCGG	1	AATAG	2669	AAAAC	79	CCGG	1	CCGG	1	AAAAG	4	AGAGG	865	ATACC	157	AGGGG	2	ATACG	15	CCGG	9	AAAAC	6	AAACT	10	CCGG	12	AAAAC	53	AAAAT	43	CCGG	6	AAAAT	35	AATGT	176	AGAGG	592
AATAT	12313	AAAAC	17	AATAT	1421	AAAAC	109	AAAAG	5	AATTC	203	AATTC	2375	AAAAT	49	AATTC	466	AGAGG	1286	CCCGG	4	AAATC	78	AGAGG	59	ATCTC	2	AACAC	8	AAATC	7042	AGAGG	6	AAGAG	7	AAAAT	580	AAAAT	37	AATAG	30	AATGT	2997	AAAAC	25	AATAT	98	AATCT	465
AAAAT	4838	AAAAT	13	AAAAT	601	AAAAG	102	AAACT	5	AAATC	119	AAAAT	868	AAAAG	43	AATAG	384	AGGGG	118	ACAGG	3	AGGGG	67	ATACG	49	CCCCG	2	AAGGC	7	AGAGG	4021	AAAAT	4	AATAC	7	AAAAC	457	ACCGG	29	AAAAC	22	AATAT	1814	AATGT	20	ATATG	96	AAAAT	383
AAATT	2585	AAATT	7	AAATT	405	AAAAT	273	AAAAC	4	AATAG	86	AAAAC	824	AATAG	25	AAAAT	106	AAATC	95	AAATT	2	AATCT	35	AACGG	44	AAAAT	1	AATGC	7	AATTC	573	AACAG	4	AAAAT	6	AATAG	326	AAAAG	16	AAAAG	21	AAAAT	1119	AATAT	12	AAAAT	74	AATAT	346
AATTC	1510	AATCG	7	AATTC	210	AAACC	20	AAATC	4	AAAAT	51	AAAAG	363	AATTC	23	AAATC	87	AATCT	57	AATCT	2	ACAGG	28	ACCCC	36	AAGTC	1	AACGG	6	AAGAG	443	ACTGG	4	ATATC	6	AATAT	244	AACCG	11	AATAT	20	AAGAG	918	AAAAG	11	AATAG	73	AAAAC	326
AAAAC	1021	AACAC	6	AAAAC	104	AAACG	2	ACCCC	4	AACGG	42	AAATC	305	AAGAG	12	AAGAT	87	ACAGG	53	ACCAG	2	AAAGG	26	AGGGG	35	AATAT	1	AAGTC	6	AAAAT	434	ACCCC	3	AACAC	5	AAAAG	158	AGAGG	10	ACCGG	15	AATAG	535	AAGCT	11	AAGAG	62	ACTGG	270
AATAG	887	AACTG	6	AATAG	102	AAACT	191	AACAC	2	AAACT	33	AATAT	271	AGAGG	11	AAAAC	83	AAAAT	48	ACCCG	2	AATTC	24	AAAAC	34	AATGT	1	ACAGG	6	AAACT	384	AGCCC	3	ACCTG	5	AGAGG	119	CCGCG	6	AGAGG	11	ATATC	496	AATCG	10	AAACC	60	ATGTC	250
AATGT	652	AATTC	6	AATGT	75	AAAGC	8	AACGG	2	AAGAT	19	AAGAT	267	AATAT	7	AATAT	47	AATAG	45	AGCCG	2	AATAG	23	ATCGC	29	ACACC	1	ATCGC	5	ATGAC	252	AAGAG	2	AACAG	4	ATACC	116	ACCCG	5	AAATT	8	AAATC	466	AAGAG	9	AACTC	46	ATGAC	205
AATAC	509	ACGAG	6	AACTG	73	AAAGG	8	AAGAG	2	AATCT	17	AAGAG	242	AAACT	5	AACTG	28	AATAT	38	AGCGG	2	AATAT	23	AACTG	28	ACAGG	1	AAAAC	4	AGGGG	244	AAACC	1	AATCC	4	ACCGG	97	ACGAG	5	ATACC	8	AACTC	442	AGAGG	8	AACCC	43	AATAG	200
ATATC	501	AAGCT	5	AAGTC	72	AAAGT	13	AATCT	2	AACTC	15	AGAGG	170	AAAGC	5	AAAAG	22	AAGAG	35	ATAGC	2	AAAAT	19	AAGGC	28	ACCGC	1	AAAAT	4	ACACC	182	AAACT	1	AAATT	3	AAATT	78	AAATC	4	CCCGG	7	AATTC	431	AAATT	7	AACTG	39	AAAAG	158
AAATC	490	AATGT	5	ACCGG	68	AAATC	552	AGAGG	2	AAGGC	15	AATAC	137	AAAGG	4	AAGGC	22	AATTC	34	ATCGG	2	AAGAG	19	AATGC	28	AGAGG	1	ACCCC	4	ATGTC	169	AAAGC	1	AATAT	3	AAGAT	67	AACTG	4	AAATC	6	ATATG	371	ACTCG	7	AAATC	35	AACAG	149
AACTG	347	AGAGC	5	ATATC	62	AAATG	38	AGGGG	2	AAAAC	11	AAAGG	136	ACTGG	4	AATAC	18	AAAGG	32	AAATC	1	AAAAG	16	ATGAC	27	ATACC	1	AGAGG	4	AACAC	168	AAAGT	1	ATCAC	3	AAATC	50	AATCT	4	ACCCG	6	AAAAG	298	AAGTC	5	AATCC	32	AAATT	140
AATCT	317	AAAAG	3	AATAC	54	AAATT	76	AAACG	1	AACTG	11	AAATT	135	AAATC	3	AATCT	18	AAAAG	24	AAGCT	1	ACCCC	16	ATAGC	22	ATAGC	1	ATAGC	4	AATAC	156	AACAC	1	ATGTC	3	AAAGG	49	AATAT	3	AACAG	5	AACAG	267	ATCCG	5	AACCG	31	AACTG	92
AAAAG	288	AAGAG	3	AACGG	51	AACAC	22	AAAGT	1	AAATG	10	AATCT	129	AAATT	3	AATTG	18	ACCCC	23	AATAC	1	AACCT	15	AATAT	20	ATCAC	1	ATCAC	4	ATCTC	124	AAGGG	1	AAGGG	2	AACTG	47	ACCAG	3	AACTG	5	ATCAC	248	AAACC	4	AAAAG	30	AAAGG	87
AAGGC	269	AAATG	2	AGCCC	50	AACAG	31	AACTG	1	AACAG	10	AACTG	127	AACAC	3	AAATT	16	ATATG	22	ACAGC	1	ACGAG	14	AAATC	19	ATCGG	1	AACTG	3	ACAGG	122	AATCC	1	AATGT	2	AATCT	46	AGCGG	3	AAGAT	5	AAGTC	238	AAATC	4	AATTC	27	ACAGG	56
AACAT	250	AACAG	1	AAATC	48	AACAT	6	AAGAT	1	AATAC	9	AAACT	116	AACAG	3	AGAGG	11	AAAAC	19	ACCCC	1	AAAAC	11	AAGAC	19	ATGAC	1	AGGGG	3	AAGGG	115	AATGC	1	AATTG	2	AATTC	42	AGGGG	3	AATAC	5	AAATT	234	AACTC	4	ATGTG	27	ATATC	56
AAACT	235	AACGG	1	AAATG	46	AACCC	2	AAGCC	1	ATATC	9	ATATC	86	AACTG	3	AAAGG	10	AACAC	19	ACCGG	1	ATCAG	11	AATAC	19	ATGTC	1	AAATG	2	AATAT	115	ACACG	1	ACGGG	2	AAACC	38	AAAGG	2	AATGT	5	AAACC	231	AATTC	4	AAATT	24	AACAC	55
ATATG	212	AAGGG	1	AAAAG	41	AACCG	4	AAGGG	1	AAAAG	8	AATTG	79	AAGAC	3	AAGCT	9	ACGAG	17	AGGGG	1	ATCTC	11	ACAGG	19	ACACCG	4	AACAG	2	ATGAG	114	ACGGG	1	ACTCC	2	AAGAG	36	AACGG	2	ATATC	5	AAAAC	212	ATATC	4	AAGTC	20	ACCAG	55
AAGAG	201	AATAG	1	AACAC	39	AACCT	8	AAGTG	1	AATAT	8	AAATG	60	AAGAT	3	AAATG	8	AAGCT	15	AGTCG	1	ACCAG	10	AACAC	17	ACACGC	4	AATAT	2	AATAG	113	ACTCG	1	ACTGC	2	AATAC	34	AAGAG	2	AAGAG	4	ATACC	211	ATGTG	4	ATATC	20	AACAT	50
AACAC	197	AATCT	1	AGTCG	39	AACGC	3	AATAC	1	AAATT	7	AACAC	57	AAGCT	3	AACAC	7	CCCGG	15	ATCAC	1	ATATG	9	AATCT	17	AACCAG	2	AATCC	2	AACAG	101	AGGCC	1	AGGGG	2	AAATG	31	AATAG	2	AAGGT	4	ATCGG	204	AAATG	3	AACAG	19	AATCG	47
AACGG	185	ACACG	1	AATCT	34	AACGG	145	ACCGC	1	AAGAG	7	AAGTC	54	AAACC	2	AAGAG	7	AACAG	14	ATCAG	1	CCCGG	8	AATGT	17	ACCGAG	2	ACACC	2	ACTCC	99	AGGGG	1	AGTCG	2	AACAC	31	AATCG	2	AATCT	4	AAACT	198	AACAC	3	AATAC	19	AATGT	47
AAATG	165	ACCAG	1	AACAT	32	AACTC	64	ACCGG	1	AATTG	7	ACCCC	53	AAATG	2	ATATC	7	AGCGG	14	ATGTC	1	AAGAT	6	ATGTC	17	ACCTCC	2	ACTCC	2	ATGTG	96	ATACG	1	ATCAG	2	ATATC	28	ACGGG	2	AGAGC	4	AATAC	191	AATAG	3	ATCAG	18	AATAC	46
AAGCT	165	ACTCG	1	AAACC	31	AACTG	13	ACGGG	1	ACGAG	7	AACGG	51	AATCG	2	ATCTC	7	ATATC	13	CCCCG	1	AGCCG	6	ACACC	16	AGGCGG	2	AAACC	1	AAAGG	95	ATAGC	1	ATGGC	2	CCCGG	28	AGTCG	2	AAAGG	3	AAGAT	177	AATCT	3	ATGTC	15	ATCAG	45
AACAG	141	ACTGG	1	ATATG	26	AAGAC	3	ACTGG	1	ATCAG	7	AATCG	44	AATCT	2	AAGTC	5	ATCAG	13	CCGCG	1	ATACG	6	AACAG	13	AACCCT	1	AACCG	1	ACCAG	85	ATCAG	1	ATGTG	2	AACCG	27	CCCGG	2	AACCG	3	AATCG	177	ACACG	3	AAAAC	14	AAATC	43
AATCG	135	AGAGG	1	AAACG	25	AAGAG	19	AGCCG	1	AAACC	6	ATACC	44	ACCCC	2	ACTGC	5	AACCT	12	ATACCG	8	ATCCC	6	AAGTC	13	AAGAGG	1	AATAC	1	ATCAC	85	ATGAC	1	AAACC	1	AATCG	27	AAACC	1	AATCC	3	ATCCG	173	ACAGC	3	AAGAT	12	AGGGG	43
AAGAT	112	ATACG	1	AAGGC	25	AAGAT	109	AGTCG	1	ATCAC	5	ATCTC	42	ACCGG	2	CCCGG	5	AAGAT	12	ACCAGG	3	AACAC	5	ATGCC	13	ACACCC	1	ACCCG	1	AATGT	82	ATGGG	1	AAAGC	1	ACTGG	27	AAATG	1	AATTC	3	ATCTC	164	ACGAG	3	AAGAC	11	ATCTC	40
AACTC	106	ATCAC	1	ACAGG	23	AAGCC	11	ATCTC	1	ATCTC	5	AAGGC	41	ACTCC	2	AAACT	4	ACGGG	12	ACGAGG	3	AACAG	5	AAAAT	11	ACAGGG	1	ACGGC	1	ATATC	77	ATGTC	1	AACAT	1	ACAGG	25	AAATT	1	AAACT	2	AAGAC	153	AGTCG	3	AAATG	10	ACCTG	39
AAACC	102	ATCAG	1	AAACT	21	AAGCG	1	CCCCG	1	AATGT	4	AAGCT	25	ACTCG	2	AAAGC	4	CCGCG	12	ACGGGG	3	AAGCT	5	AAAGG	11	ACCACG	1	ACGGG	1	ACGAG	69	AGAGGG	5	AATAG	1	AAGGT	24	AACAC	1	AAATG	2	AATCT	143	ATCAG	3	AACGG	8	AAGAG	36
ATCAC	99	ATCGG	1	AACAG	21	AAGCT	4	ACTCGG	3	ACCCC	4	ACTGG	24	ACTGC	2	AACGG	4	ATCCG	11	ACTCGG	3	AGCGG	5	AAATT	7	ACCCCC	1	ACTGG	1	ACAGC	65	AAAACC	3	ACACC	1	AGCCG	22	AACAG	1	AACAC	2	AAGCT	130	ATCTC	3	AATCG	8	ATCAC	36
AATTG	96	ATCTC	1	AAGCT	21	AAGGC	106	AACCAG	2	ACCTG	4	AATCC	23	AGCCG	2	ATACC	4	AATAC	10	AGCCGG	3	AACTG	4	AAGAG	7	ACCCCG	1	ATATC	1	ATACC	61	AACCAC	2	ACAGG	1	ATCAG	22	AACCC	1	AATCG	2	ATCAG	127	ATGAC	3	AAACT	7	AAACT	35
ATCTC	89	ATGAC	1	AAGAG	19	AAGGG	8	AAGATG	2	ATGAC	4	AGGGG	23	ATATC	2	AACTC	3	ATCTC	10	ATCCTC	3	AAGGG	4	AATTC	7	ACGCGC	1	ATCCG	1	AAAAC	58	AACCCT	2	ACCAG	1	AACGG	21	AAGAT	1	ACACC	2	AACTC	121	AACAG	2	AATCT	6	ACGAG	35
ATGAC	88	ACACGC	6	AATTG	14	AAGGT	1	ATGTCC	2	AAGTC	3	AAACC	21	ATCCG	2	AATCC	3	AAACT	9	AACACC	2	AATCG	4	ACTGC	7	ACGGCG	1	ATGAC	1	ACCCC	58	AAGAGG	2	ACCGG	1	ACCCG	21	AAGCT	1	ACTGG	2	AACCC	116	AACTG	2	ACCAG	6	ATATG	35
AAGTC	82	ACACTC	3	ATGTG	13	AAGTC	12	AAACCC	1	AATCC	3	AACAG	21	AACAT	1	ACGGG	3	AAATT	9	AAGGAG	2	ACCGG	4	ACCAG	6	ACTCTG	1	AACCCT	16	ACACG	54	AGCTCC	2	ACTCG	1	AGGGG	16	AATAC	1	AGCCG	2	AGAGG	115	AAGAC	2	ATACG	6	AAGAT	34
AAAGG	75	AAGATG	2	ACACG	11	AAGTG	2	AACCCT	1	ACCGC	3	AATGT	18	AACCC	1	AACCG	2	ACCGG	9	AATCCC	2	ACTGG	4	ACGAG	6	AGAGGG	1	AATCCC	10	AGAGC	54	AAAAAG	1	ATATG	1	ATACG	16	AATCC	1	AGTCG	2	ATGAC	97	AATCC	2	AAGCT	5	AAGCT	32
ATAGG	68	ACCTCC	2	ATACG	11	AATAC	29	AACGAG	1	AACAC	2	AACAT	14	AACCT	1	AAGTG	2	AATCG	8	AATCTG	2	ATATC	4	ATCAC	6	AGCGGC	1	ACACGC	7	ACGGG	48	AAACAC	1	ATGGG	1	CCGCG	16	AATGC	1	ATCAG	2	ACGAG	93	ACCCG	2	ACTCG	5	ATACC	32
AAACG	60	AGCCCG	2	AATCG	10	AATAG	494	AACTGG	1	AACCT	2	AACCG	14	AAGGC	1	AATCG	2	AGAGC	8	ACAGAG	2	ATCCG	4	AAAAG	5	AGCTTC	1	ACACAG	5	AAATT	47	AACAGC	1	ACAGAG	31	ATAGC	15	AATTC	1	ATCCC	2	AACAC	91	ACTCC	2	AGAGG	5	AAATG	31
AAAGT	60	AAAAAT	1	AATCC	9	AATAT	40	ACACGG	1	AAGCC	2	AACCT	13	AAGGT	1	ACCCC	2	ATCCC	8	ACCCGG	2	ATCGG	4	AATGG	5	ATCTGC	1	ACTCTC	5	ATCCC	45	AACAGG	1	AACCCT	18	ATCTC	15	ACCCC	1	CCGCG	2	AAATG	87	ACTGC	2	ATCAC	5	ATCCG	31
AATCC	58	AAACAC	1	ATCTC	8	AATCC	15	ACCACG	1	AAGCT	2	ATGAC	13	AATGT	1	AGGGG	2	AAACG	7	ACCTGG	2	ATGTC	4	ACAGC	5			AGAGGG	5	ATATG	43	AACGGG	1	ACACAG	18	AACAG	14	ACCGC	1	AAACC	1	AATCC	72	ACTGG	2	AAAGT	4	ACTCC	30
AACCG	41	AACCAG	1	ATGAC	8	AATCG	13	ACCCCC	1	AATGG	2	AAAGC	12	AATTG	1	ATATG	2	AAATG	7	ACGGCG	2	AAATT	3	ACTCC	5			ATACAC	5	ACTGG	39	AAGGAG	1	ACACGG	9	AAGCT	14	ACTCC	1	AACGG	1	ATGTG	69	AGCGG	2	AACCT	4	ATCGG	29
AAGAC	37	AACCCT	1	AACCC	7	AATCT	156	ACCCTG	1	ACCAG	2	AAAGT	12	ACAGC	1	ATGCC	2	ACACG	7	ACTCCG	2	AATCC	3	CCCCG	5			ATATAC	4	ACCCG	36	AATCGT	1	ACACGC	7	ACGAG	14	AGCCC	1	AACGT	1	AACGG	62	ATCCC	2	AAGGC	4	AAGTG	27
AGAGG	36	AACCTG	1	ATCAC	7	AATGC	3	ACCGGC	1	ACCGG	2	ATCAG	11	ACCTC	1	AAACC	1	ACTGG	7	AGAGGG	2	ACGGG	3	AAACC	4			ACAGGG	2	AATGG	35	AATGGG	1	AAAGAG	6	AATGG	13	AGCCG	1	AACTC	1	ACACG	59	CCCCG	2	ACACC	4	AATTC	26
ATACC	36	AAGAGG	1	AAAGT	6	AATGG	16	ACCTGG	1	ACTGG	2	ACACC	10	AGCCC	1	AAACG	1	ATAGG	7	AGCTCC	2	ACTCC	3	AAGGG	4			ACCGAG	2	AGCCC	35	AATTAC	1	ACAGGG	5	AGAGC	13	ATCAG	1	AAGCT	1	AGTCG	53	AAACT	1	ACCCC	4	ACACG	26
AACCT	35	AAGTAG	1	AACTC	6	AATGT	13	ACGAGG	1	AGAGG	2	ACTGC	10	AGCGG	1	AAAGT	1	AACTC	6	AAAAAG	1	AGAGC	3	ATATC	4			ACTCTG	2	AGGGC	35	ACACCC	1	ACCTCC	5	AATCC	12	ATCCG	1	AAGGG	1	ACACC	51	AACAT	1	AGTCG	4	ACTGC	26
AATGC	33	AATCCC	1	AAGAC	6	AATTC	892	ACGCCG	1	AGCCG	2	AAGTG	9	AGGCG	1	AACAG	1	AAGGG	6	AAAAAT	1	AGCCC	3	ATCTC	4			AAACAG	1	AATTG	34	ACAGCC	1	AGAGGG	5	ACCAG	12	ATCGC	1	AAGTC	1	ACTCG	51	AACCG	1	ATCCG	4	ATACG	26
AAAGC	32	ACCAGC	1	AATGC	6	AATTG	64	ACTGGG	1	ATACC	2	ATATG	9	ATACC	1	AACCT	1	ACAGC	6	AAACAG	1	ATAGG	3	ATGTG	4			AAATGT	1	AAATG	28	ACCAGG	1	AAGGGT	3	ACTCC	12	ATGAC	1	AATGG	1	AACAT	49	AAGAT	1	ATCTC	4	AATCC	24
ATGTG	32	ACCGCC	1	AATGG	6	ACACC	6	AGCCGC	1	ATACG	2	ATCAC	9	ATACG	1	AATGG	1	ACTCC	6	AACCAG	1	AAACC	2	AAATG	3			AAATTG	1	AAAAG	27	ACCCGC	1	AATCCC	3	AACAT	11	CCCCG	1	ACACG	1	AAAGG	45	AAGGG	1	AACAT	3	ACTCG	23
AATGG	31	ACGCCC	1	ATAGG	6	ACACG	1	AGCTCC	1	ATAGC	2	AAGAC	8	ATCAG	1	AATGT	1	AGGCG	6	AACCCT	1	AACCC	2	AACCC	3			AACACT	1	ATAGG	25	ACCTCC	1	AGAGGC	3	AATGT	11	AACCAG	24	ACAGG	1	ATGTC	44	AAGTG	1	AATGG	3	AAACC	22
ACCCC	29	ACTCCG	1	ACTCG	5	ACAGC	6	ATAGAG	1	AAAGG	1	AAGGG	8	ATCCC	1	ACAGG	1	ATACG	6	AAGAGG	1	AAGTG	2	AATCC	3			AACAGC	1	ACCTG	23	ACGGGG	1	ATACAC	3	AAACT	10	ACCTGG	6	ACCAG	1	AAGCC	43	AATAC	1	AATTG	3	ACACC	22
ATCAG	29	AGCTCC	1	ACTGG	5	ACAGG	5	ATCGTC	1	AACAT	1	ACCTC	8	ATCGG	1	ACCGG	1	ATAGC	6	AAGGAC	1	AATGT	2	ACCCG	3			AACTGG	1	ACTGC	23	AGCGGC	1	ATCTCC	3	AAGAC	9	AAGAGG	5	ACCGC	1	ACTGC	38	AATGC	1	ACGAG	3	AGAGC	20
ATGTC	27	AGTCCG	1	AGGGC	5	ACCAG	11	ATCTGG	1	AACCC	1	ATACG	8	ATCTC	1	ACTCC	1	ATCGG	6	ACACCC	1	ACCGC	2	ACCGG	3			AACTGG	1	AACCC	22	AGGGGG	1	AAACCT	2	AGTCG	9	ACCTCC	4	ACCTG	1	ATACG	36	ACACC	1	AATGC	2	AGCCC	19
ATACG	20	ATCCTC	1	AACCG	4	ACCCC	22	ATGACC	1	AACCG	1	AAACG	7	ATGAC	1	ACTGG	1	AACTG	5	ACACGC	1	ATACC	2	ACGGG	3			AAGAGG	1	AATCC	22	ATACAC	1	AAAGTT	2	ATCCC	9	ATCTGG	4	ACGCC	1	AAAGT	34	ACAGG	1	ACACG	2	ATGAG	19
ACGAG	19	ATGACC	1	AAGAT	4	ACCCG	3	ATGTGC	1	AAGGG	1	AATGC	7	ATGCC	1	AGCCG	1	ATACC	5	ACAGGG	1	ATAGC	2	ATGCG	3			AAGGAG	1	ATGGG	21	ATACCC	1	AATATC	2	ATGAC	9	ACGCCG	3	ACGCG	1	ACCAG	34	ACCAG	1	AGGGG	2	AATGC	18
ACACG	18			AAGTG	4	ACCGC	17			AATCG	1	ACAGG	7	AAAAAC	6	AGCGG	1	ATGGG	5	ACCAGC	1	ATCAC	2	AAACT	2			AAGTGG	1	AAGGT	20	ATGCCC	1	ACACTC	2	AAGTC	8	ACTCCG	3	ACTCC	1	AACCT	32	ACCCC	1	ATACC	2	AATGG	18
AGTCG	18			AGAGC	4	ACCGG	14			ACACC	1	AACCC	6	AAAAAT	3	ATACG	1	AACAT	4	ACCCCG	1	CCCCG	2	AACCG	2			AATAAC	1	ACCTC	20			ACTGGG	2	ATCCG	8	AGCGGC	3	ACTGC	1	AAGGT	31	ACCGC	1	ATAGC	2	AACCT	17
ACTGG	17			AAAGC	3	ACCTC	1			ACCCG	1	AACTC	6	AACCAG	3	ATCAC	1	ACCAG	4	ACCGGG	1	AAACG	1	AACGC	2			AATCAG	1	AACCT	18			AAAAAT	1	ACACC	7	AATACT	2	AGCCC	1	ACCCC	28	ACGGC	1	ATGAC	2	ACCCC	16
AAGAG	16			AAGCC	3	ACCTG	4			ACGCC	1	AGTCG	6	AAAAAG	2	ATGTC	1	ACCCG	4	ACCTCC	1	AAATG	1	AAGTG	2			AATGAC	1	ACTCG	18			AAAATT	1	ACCGC	7	ACACGC	2	AGCGC	1	AACCG	27	AGCCG	1	AAGTG	1	ATCTG	16
ACAGG	16			ACCCC	3	ACGAG	12			ACGGC	1	ATGCC	6	AAGAGG	2	CCCCG	1	AGGCC	4	ACGCAG	1	AACAT	1	AATAG	2			ACAGAG	1	ATACG	18			AAACAC	1	ACTCG	7	ACAGAG	2	AGGGG	1	AATTG	27	AGGCG	1	ACAGG	1	ACCGG	15
ACTGC	15			ATGTC	3	ACGCC	12			ACGGG	1	ACACG	5	ACCCGG	2	AATCCC	113	ATCAC	4	ACGCGG	1	AACGC	1	AATCG	2			ACCCTC	1	ATCAG	18			AAGTAG	1	AGCGC	7	ACAGGG	2	ATACG	1	AGGGG	25	AGTCG	1	ACCCG	1	AGTCG	15
ATCCC	15			AAGGT	2	ACGCG	1			AGCCC	1	ACGAG	5	ACTCCG	2	AATCAG	20	CCCCG	4	AGCCCC	1	AACTC	1	ACACG	2			ACGCGC	1	AAACC	17			AAGTCT	1	AGCGG	7	ACCAGG	2	ATAGC	1	ACAGG	24	ATCAC	1	ACCTC	1	ATGGC	14
AACCC	14			ACGAG	2	ACGGC	3			AGGGG	1	ACGGC	5	AGCTCC	2	AAATTC	8	AACCC	3	AGCCCG	1	AATAC	1	AGCCC	2			ACGGGG	1	AACCG	17			AATAAC	1	CCCCG	7	ACCCCC	2	ATATG	1	ACAGC	22	ATCGG	1	ACGCG	1	ACCTC	13
AAGGT	14			AGAGG	2	ACGGG	2			ATAGG	1	ACTCC	5	ATGCCC	2	ATATAC	7	AACCG	3	AGTCGG	1	ACACC	1	AGCGG	2			ACTCCC	1	AAGAC	17			AATACT	1	AAGGG	6	ACCGGG	2	ATCAC	1	AAGCC	20	ATCTG	1	ACTCC	1	ACGTC	13
ACCAG	14			ATCTG	2	ACGTC	5			ATATG	1	ACTCG	5	AAAATT	1	AAACTG	6	AAGTG	3	ATCAGG	1	ACAGC	1	AGGGC	2			ATATAG	1	AGTCG	15			AATTGG	1	ACCCC	6	ACCTCG	2	ATCTC	1	ACTGG	20	ACGAGG	4	AGGGC	1	ATAGC	12
AAGTG	13			CCCGG	2	ACTCC	5			ATGAG	1	ATAGG	5	AAAGAG	1	ATACAC	6	AATCC	3	ATCCCC	1	ACGCC	1	ATATG	2			ATCCAC	1	AACTG	14			ACACCC	1	AGGGC	6	ACTGGG	2	CCCCG	1	ATAGC	20	AAAAAT	3	ATCGG	1	ATGCC	11
ACTCC	13			AAAGG	1	ACTCG	4			ATGTG	1	ATCCC	5	AAATTT	1	AAATTG	5	AATGT	3	ATGCCC	1	ACGCG	1	ATCAG	2			ATGTGC	1	ATCCG	14			ACGGGG	1	ATCAC	6	AGCCGG	2	AACCAG	40	ATCTG	20	AAGAGG	3	ATGGG	1	AAGAC	9
ATGCC	12			AACCT	1	ACTGC	4			CCCCG	1	ATCCG	5	AACAGC	1	AATAAG	4	ACCGC	3	CCCCCG	1	ACTCG	1	ATCCG	2					AACTC	12			ACTCTC	1	AAACG	5	AGCTCC	2	ACACGC	9	AGCGG	19	AATCGT	2	CCCCG	1	AAACG	8
ACACC	10			ACACC	1	ACTGG	9			CCGCG	1	ATGTC	5	AACCAC	1	ATATAG	4	AGCCC	3			AGGCC	1	CCCGG	2					AAGTG	12			AGCCCC	1	AAGTG	5	ATCCTC	2	ACCAGG	5	ATCCC	19	ACACTC	2	CCCGG	1	AATTG	8
ATAGC	9			ACCAG	1	AGAGC	8			AATCAG	12	ACAGC	4	AACCTG	1	AACCCT	3	AGCCG	3			AGGCG	1	AAACG	1					AATCT	11			AGGCCC	1	AATGC	5	ATGACC	2	AAAAAC	2	AAGTG	18	ACCAGG	2	AACCCT	136	ATGTG	8
ATCTG	9			ACCGC	1	AGAGG	28			ACCTGG	4	ACCAG	4	AACGGG	1	AACTTG	3	ATGAC	3			AGGGC	1	AAAGC	1					ACCGG	11			ATGACC	1	ACTGC	5	AAAAAC	1	AAAAAT	2	ACCCG	18	ACCTCC	2	AATCCC	47	AAAGT	7
CCCGG	9			ACCTC	1	AGCCG	4			AAACTG	3	ACCGG	4	AACTTG	1	ACGAGG	3	AAACC	2			AGTCG	1	AACAT	1					ATCTG	11			ATGACG	1	ATGCC	5	AAAAAG	1	AACACC	2	AATGG	17	ACTCTC	2	ACACAG	12	AGCCG	7
AACGT	8			ACCTG	1	AGCGG	1			AACCCT	3	AGCCC	4	AAGATC	1	AACAGC	2	ACACC	2			ATGAG	1	AACCT	1					AAACG	10			ATGTGC	1	AAAGC	4	AAAAAT	1	AAGAGG	2	AAACG	13	AGTCCG	2	AAAGTC	9	AACCG	6
ATGAG	7			ACGTC	1	AGGCC	1			AAGAGG	3	AGGCG	4	AAGATG	1	AACGAG	2	ACCTG	2			ATGCG	1	AAGCC	1					AACGG	10					AAAGT	4	AAAGAG	1	AACATG	1	ATGAG	13	AAAGTT	1	AATCGT	9	AACGT	5
AAGCC	6			ACTCC	1	AGGCG	2			AATCCC	3	AATGG	3	AAGCTG	1	ACACAG	2	AGTCG	2			ATGGC	1	ACCTC	1					AATGC	10					AACCT	4	AAATAC	1	AACCCT	1	ACTCC	12	AAATAC	1	AAATGT	8	AAGGG	5
AAGGG	6			ACTGC	1	AGGGC	2			ATCTGG	3	ACCGC	3	AATAAG	1	ACACCC	2	ATGTC	2			CCGCG	1	ACCTG	1					AACAT	9					ACACG	4	AAATCC	1	AACCGG	1	AAGGG	11	AAATTC	1	AAACTG	6	AAGTC	5
ACTCG	6			AGCGC	1	AGGGG	24			AAATTG	2	ACCTG	3	AATGGC	1	ACCCCC	2	AACGG	1			AACCCT	51	ACGCC	1					AAAGC	8					ACCTC	4	AACCCC	1	AAGACG	1	ACCTG	11	AACACT	1	ATATAC	6	ACCCG	5
AGCCC	6			AGGCC	1	AGTCG	5			AACCAG	2	ACGGG	3	AATGGG	1	AAAAAC	1	AACGT	1			AATCCC	43	ACGGC	1					AAGCT	8					ATAGG	4	AACCTG	1	AAGGCT	1	ACCTC	10	AACCAG	1	AAAAAT	5	ACGGG	5
ACAGC	5			ATACC	1	ATACC	7			AGCCGC	2	ATAGC	3	ACCAGC	1	AAAAAT	1	AAGGT	1			AATCTG	16	ACGTC	1					CCCCG	8					ATATG	4	AACTCC	1	AAGTGG	1	AGCCG	10	AACTTC	1	AATCAG	5	AGCGG	4
ACCCG	4			ATAGC	1	ATACG	3			AGGGCC	2	ATCGG	3	ACCAGG	1	AAAATT	1	AATGC	1			AATCAG	15	AGAGC	1					ATAGC	7					ATCGG	4	AAGACG	1	AATACC	1	AATGC	9	AAGATG	1	AAAACT	4	CCCGG	4
AGGGG	4			ATCAG	1	ATAGG	9			ATATAC	2	ATCTG	3	ACCTCC	1	AAACAT	1	AATGG	1			ACCCCC	15	AGCCG	1					AAAGT	6					AACCC	3	AAGATG	1	AATCAG	1	ACCGG	9	AAGCAT	1	AAAATG	3	CCGCG	4
ATCCG	4			ATCCC	1	ATATC	26			AAAAAG	1	ATGTG	3	ACGGCG	1	AAATCT	1	ACCTC	1			ACAGAG	14	AGGCC	1					AATCG	6					AACGC	3	AAGCAC	1	AATCGT	1	ATGCC	9	AAGCTG	1	AAAGAG	3	AACCC	3
ATGGG	4			ATCGG	1	ATATG	17			AAAAAT	1	AGAGC	2	ACGTCC	1	AAATTT	1	ACTCG	1			AGAGGG	14	AGGCG	1					AGCGG	6					AACTC	3	AAGCTG	1	ACACTC	1	AGAGC	8	AATGCT	1	AATGCT	3	AACGG	3
AACGC	3			ATGCC	1	ATCAC	5			AAAACC	1	CCCGG	2	ACTCCC	1	AACATC	1	AGCGC	1			AAGAGG	10	ATCCC	1					ATCGG	5					ACGGG	3	ACACCG	1	ACAGAG	1	AGCCC	8	ACACGC	1	ACAGAG	3	ACAGC	3
ACCTG	3			CCCCG	1	ATCAG	17			AAAATC	1	AACGC	1	ATCCCC	1	AACGGG	1	ATCGC	1			AATTAG	10	ATCGG	1					AAGGC	4					AGCCC	3	ACACGG	1	ACCAGG	1	AAAGC	7	ACAGTG	1	AAAATT	2	ACCGC	3
AGAGC	3			AAATGT	33	ATCCC	4			AAAGTC	1	AAGCC	1	ATCCCG	1	AAGACC	1	ATCTG	1			AATTCT	10	ATCTG	1					ATGCC	4					ATGTC	3	ACCACG	1	ACCGGG	1	ACGGG	7	ACCCGG	1	AACAAG	2	AGGGC	3
AGCCG	3			ACACGC	33	ATCCG	2			AAAGTG	1	AAGGT	1	ATCCTC	1	AAGAGG	1	ATGAG	1			ACCCTG	10	ATGAG	1					AACGC	3					ATGTG	3	ACCCAG	1	ACCTGG	1	CCCCG	7	ACCCTC	1	AAGAGG	2	ATCCC	3
AGCGG	3			AAATAC	27	ATCGC	1			AAATAC	1	AATTC	1	ATGTCC	1	AAGGAG	1	AACCCT	67			ACACAG	9	ATGGG	1					AAGAT	3					AACGT	2	ACCCGG	1	ACTCTC	1	ATAGG	5	ACCTCG	1	AATACT	2	AACGC	2
AGGGC	3			ATATAC	13	ATCTC	28			AAATAG	1	ACCCG	1			AAGTGG	1	AGAGGG	42			ACACGC	9	CCGCG	1					AAGCC	3					ACAGC	2	ACCGGC	1	AGAGCC	1	ATCGC	5	ACGCCG	1	ACACGC	2	AACTC	2
CCCCG	3			AATCCC	12	ATCTG	14			AAATTC	1	AGCCG	1			AATATC	1	AATCCC	37			ACACTC	7	ACACGC	94					AGCCG	3					ACCTG	2	ACTCCC	1	AGAGGG	1	ACCGC	4	ACTGGG	1	ACCACG	2	ATAGG	2
ACGGG	2			AAAAAT	11	ATGAC	5			AACTAG	1	AGCGG	1			AATCGT	1	ACAGAG	32			ACCAGG	7	AACCCT	78					AGGCC	3					ACGCG	2	AGAGGC	1	ATATAC	1	AGCGC	4	AGCCCC	1	ATATAG	2	AAGGT	1
AGGCC	2			AACCCT	9	ATGAG	9			AAGGGG	1	AGGGC	1			AATTAG	1	ACCCCC	24			ACTGGG	6	ACACAG	45					ATCGC	3					ACGGC	2	AGAGGG	1	ATCACC	1	AGGCG	4	AGCCCG	1	AAAAAG	1	ACGCC	1
ATGGC	2			AATATT	8	ATGCC	4			AATAGT	1	ATGGG	1			ACACTG	1	AATCAG	21			ATCCTC	6	AATCCC	41					ACCGC	2					ATCGC	2	AGCCGC	1	ATCAGG	1	ACGCG	3	AGCGGC	1	AAACAC	1	ACGCG	1
AAGAC	1			AAATAT	7	ATGGC	1			AATGCT	1	CCCCG	1			ACTCTC	1	ACACGC	21			ATGTGC	6	ATATAC	40					ATGCG	2					AAGCG	1	AGCGGG	1	ATCTGG	1	CCCGG	3	AGGGGG	1	AAACCC	1	ACGGC	1
AAGCG	1			AAACAC	6	ATGTC	2			AATTCC	1	AATCAG	107			AGCTCC	1	AATCTG	20			AATAGT	5	AGCGGG	39					AAGTC	1					AAGGC	1	AGGCGG	1	ATGTCC	1	AACGC	2	AGTCGG	1	AAATAG	1	AGGCG	1
ACCGC	1			ATACAC	6	ATGTG	1			ACACCC	1	ATATAC	87			ATACAG	1	AATTCT	18			ACCAGC	5	ACACTC	35					AGCGC	1					AATTG	1	ATAGAG	1			ACGCC	2	ATCAGC	1	AAATCC	1	ATGCG	1
ACGCG	1			ACACTC	5	CCCCG	8			ACACTC	1	ATATAG	52			ATAGAG	1	ACTGGG	18			ATCAGG	5	ATACAC	30					ACAGAG	1106					ATCTG	1	ATCCCG	1			AGGCC	2	ATCAGG	1	AACCTG	1	ATGGG	1
ACGGC	1			ACGAGG	5	CCCGG	5			ACAGGG	1	AAAAAC	43			ATGAGC	1	AAGAGG	17			AGGGGG	4	ACACCC	24					AGAGGG	472					ATGAG	1	ATCCGC	1			AGGGC	2	ATCCTC	1	AACTAG	1	ACCAGG	156
ACGTC	1			ATCGTC	5	AAGCG	2			ACCAGG	1	AAAAAT	30					ACACTC	17			AAGATG	3	ACAGAG	16					ACACGC	383					AACCAG	236	ATGCCC	1			ATGGG	2	ATCTCC	1	AAGACC	1	ACACAG	134
ATCGC	1			AAAATT	4	AATCAG	75			ACCCCC	1	AATAAG	26					ACACAG	16			AAGGAG	3	ATATAG	16					ATACAC	279					ACACGC	53					ATGCG	1	ATGACG	1	AAGACG	1	AACCAG	101
ATCGG	1			AAAGTC	4	ATATAG	28			ACCCGG	1	AAATTC	23					ACCAGG	16			ACAGGG	3	ACGCGC	11					AAAGAG	250					AAAAAT	26					ATGGC	1	ATGCCC	1	AATAGT	1	ATATAC	94
ATGCG	1			AATAGG	3	AAATTC	18			ACCCTG	1	ACACGC	18					ACACCC	13			AGCGGC	3	ACTCTC	6					ACACAG	223					ACCAGG	21					AATCCC	216	ATGGAC	1	AATATC	1	AAGAGG	90
AAATGT	244			AATAGT	3	AACCCT	16			AGCGGC	1	AATCCC	17					AGCAGG	11			AGGGGC	3	AATAGT	4					AACCCT	175					AATCCC	20					AAACTG	93	ATGTCC	1	AATATT	1	ACCTGG	77
ACACGC	234			AATCTG	3	AATCCC	12			ATACCG	1	AAATTG	15					AACCAG	10			ATCACC	3	ACCCAG	4					AATCCC	166					AACCCT	12					AAATGT	84			AATGAG	1	ACAGAG	69
AAATAC	211			ACACCC	3	AAAAAT	10			ATCACC	1	AATTAG	14					AATTAG	10			ATCGTC	3	ACTCCC	4					ACACTC	151					AAGAGG	11					AAAAAT	61			AATTAG	1	AAATAT	68
ATATAC	113			AAAAAC	2	ATAGAG	10			ATCAGC	1	ATACAC	14					ACAGGG	9			AAAGAG	2	ATGTGC	4					ATACAG	127					AATCGT	11					AAATAT	53			AATTCC	1	AGAGGG	54
AAAAAT	89			AAAATG	2	AAATAC	9			ATCAGG	1	AAAAAG	13					ACCCTG	9			AACAGG	2	AACTGG	3					ACTCTC	124					AAAAAC	10					ATATAC	53			AATTGT	1	AACCCT	49
ACACAG	57			AATACT	2	AAAAAG	8			ATCCGC	1	AAACTG	12					ACTCCG	9			AATGGG	2	AATCAC	3					ATATAC	112					AAAAAG	9					AATCGT	52			ACACCC	1	ACTCCC	48
AATATT	56			AATCAT	2	AAAATT	7			ATCCTC	1	AATATT	11					ATCCTC	9			ACCCAG	2	ACACGG	3					AGAGCG	84					ACACCC	9					AATGCT	51			ACCCCC	1	ACCTCC	45
AAACAC	54			ACTCAG	2	AAACTC	7			ATCTCC	1	AAATAG	9					AAGGAG	8			ACCTGG	2	ACAGGG	3					AAGAGG	78					ATACAC	9					ATATAG	45			ACCTCG	1	AAAAAT	43
ATACAC	48			AGTCCG	2	AAACTG	7					AACTTG	9					ACCCCG	8			ACGAGG	2	ACCCCC	3					AATGAG	51					ACAGAG	8					AAAGTC	44			ACTCCC	1	AATCCC	43
ATATAG	34			ATATAG	2	ACCCCC	7					AATACT	9					ACGAGG	8			ACGGGG	2	ACGGGG	3					ACACCC	47					AGAGGG	7					ACACTC	40			ACTCCG	1	ACTGGG	43
ACACTC	30			ATGTGC	2	AAATAG	6					AAAGTC	8					AATATC	7			ACTCCC	2	ATAGAG	3					ACAGGG	47					AAATAT	6					AAAGAG	38			ATAGAG	1	ATCAGC	39
AAATAT	29			AAAACT	1	AAATTG	6					AAATAT	8					ACTCGG	7			ATATAC	2	CCCCCG	3					AAACAC	41					ACCTGG	6					ATGTCC	37			ATCAGC	1	AAGATG	38
AACCCT	25			AAACCC	1	ACACCC	6					AATAAC	8					ACCTGG	6			ATCTCC	2	AAACAC	2					AATCTC	36					ATATAG	6					AAATCC	36			ATCAGG	1	AGTCGG	37
AATAGT	23			AAACTG	1	AAAAAC	5					ACCCCC	8					ACGGGG	6			ATGACG	2	AAAGAG	2					ATATAG	34					AACCTG	5					AACCCT	34			ATCCAC	1	ATGACC	37
AATACT	20			AAATCG	1	AAAGTC	5					AAAGAT	7					ATGTGC	6			AAAAAG	1	AACACC	2					ATAGAG	33					AATGCT	5					AATACT	31			ATCCCG	1	ACCCTG	34
AAAAAC	18			AAATGC	1	AAATCT	5					AATAGT	7					AATAGT	5			AAAAAT	1	AACATC	2					ATGGAG	33					AAACAC	4					AATAGT	28			ATCTGG	1	ACACTG	30
AATAAG	17			AAATTT	1	AACCAG	5					AAATAC	6					AAACAC	4			AAAATG	1	AACCAG	2					AAAAAT	30					AACCCC	4					ACTCTC	28			ATGGAC	1	ACTCTG	30
AATAAC	15			AACACC	1	ACTGGG	5					ACACTC	6					AAAGAG	4			AAACAG	1	AACCCG	2					AATGAC	30					AATAGT	4					ATACAC	28					AAAAAG	27
AATCCC	14			AACCTG	1	AATAGT	4					AACCCT	5					AACCCC	4			AAAGAT	1	AACGCG	2					ACTGGG	30					ACACTC	4					ACACGC	26					ACCCAG	27
ACACCC	14			AAGACG	1	ACAGAG	4					ACACAG	5					ACCAGC	4			AAATAT	1	AAGACC	2					AACAGT	27					AGCCGG	4					AAACAC	25					ACTCGG	27
AGAGGG	12			AAGATG	1	ATACAC	4					AGAGGG	5					ACCCAG	4			AAATGC	1	AAGAGG	2					ATCACC	26					ATATAC	4					AATATT	24					AGCAGG	27
ATGACG	11			AATAAC	1	ATCTGG	4					AAAATT	4					AGGGCC	4			AAATGT	1	AAGGAC	2					ACCTCC	24					ATCAGG	4					AAATTC	23					ACACTC	26
AAAATT	10			AATAAG	1	AAATAC	3					AAAGAG	4					AGGGGC	4			AACACC	1	AATGAC	2					ACACTG	23					AAACAG	3					ATAGAG	22					ACCCTC	25
AAACTG	10			AATCAG	1	AAGATG	3					AACAGC	4					AGGGGG	4			AACCAT	1	ACAGGC	2					AATTAC	21					AAAGCT	3					AATCTG	21					ATCAGG	24
AAAAAG	9			AATGTC	1	AATATG	3					AACATG	4					ATCACC	4			AACCCG	1	AGAGCG	2					ATGACG	21					AAATAG	3					ACCTCG	21					AAAAAC	23
AATCAT	9			ACACAG	1	ACCAGG	3					AACCAG	4					CCCCGG	4			AACCTC	1	AGGGGC	2					ACACGG	20					AAGGAG	3					ACACAG	20					AAACAC	23
AATCTG	9			ACCCCC	1	ACCCGG	3					AATGAT	4					AATAGG	3			AACGCT	1	AGGGGG	2					ACGGAG	19					AATAAG	3					AACCAG	17					ACGAGG	22
ACTCTC	9			ACCGAG	1	ACCCTG	3					ACTCTC	4					ACCACG	3			AAGGGG	1	ATCACC	2					AAACAG	18					ACACAG	3					AATTAG	17					ATCACC	22
AAAATG	8			ACCTCC	1	ACCTGG	3					AAACAC	3					ACCTCC	3			AATAAC	1	ATCTCC	2					AAACTC	17					ACCGAG	3					AGAGGG	17					ATGGTC	21
AAACAT	8			ACGCGC	1	ACTCTG	3					AAGACC	3					ACCTCG	3			AATAAG	1	AAAAAC	1					AGAGGC	17					ACTGCC	3					AAAACT	16					AACTGG	19
ATCGTC	8			CGCTCA	1	ATGTGC	3					AATCTG	3					ACGGAG	3			AATACT	1	AAAAAG	1					AATGGG	16					ATACAG	3					AATAAC	16					AAGGTC	19
AAGTCT	7			ACTCTC	1	AAAATG	2					AATTAC	3					ACGGCG	3			AATAGG	1	AAAAAT	1					ACTCCC	16					ATACCG	3					ACAGAG	14					ATATAG	19
AATGTG	7			AGAGCC	1	AAACAG	2					AATTCT	3					ACGTCC	3			AATCCT	1	AAAACC	1					ATCGTC	16					ATCAGC	3					AGCTCC	14					AAACTT	17
AACAGC	6			AGAGGG	1	AACAGC	2					ACACCC	3					ATACAC	3			ACACCC	1	AAAAGC	1					ACCCCG	15					ATCTGG	3					AATCAG	13					AACAAG	17
AAGGGG	6			AGCCCC	1	AAGAGG	2					ACCTCC	3					ATATAG	3			ACACTG	1	AAAATT	1					ATCTCC	15					AAAATC	2					ATACTG	13					AAGGAG	17
AATAGG	6			AGGGCC	1	AAGTAT	2					AAAACT	2					ATCAGG	3			ACCCGG	1	AAAGAC	1					ATGGAC	15					AAACTG	2					ATCACC	13					ACTCAG	17
AATATG	6			AGGGGG	1	AATCGT	2					AAGACG	2					ATCCCG	3			ACCCTC	1	AAAGCC	1					AAATAC	14					AAAGAG	2					AAAAAG	12					ATCGTC	17
AAAGTC	5			ATACTC	1	ACACGC	2					AAGTCG	2					ATGACG	3			ACCGGC	1	AAAGTG	1					AATTCC	14					AACAAG	2					AAAATT	12					AATCCT	16
AACACG	5			ATCAGC	1	ACGCAG	2					AATATC	2					ATGTCC	3			ACCTCC	1	AAATAG	1					ACCCAG	14					AACTAG	2					AAACCT	12					ATCCTC	16
AACCCC	5			ATCTAC	1	ACTCCC	2					AATATG	2					AAATAT	2			ACCTCG	1	AAATAT	1					AAGGGG	13					AACTCC	2					AAGACC	12					AAATTC	15
AACTAG	5			ATCTGC	1	AGCAGG	2					AATGAC	2					AACAGG	2			ACCTGC	1	AAATCT	1					ACAGGC	13					AATACT	2					AATAAG	12					AACAGG	15
AATGCT	5			ATGACG	1	ATCAGC	2					AATGAG	2					AACCTG	2			ACGAGC	1	AAATGT	1					ATGGTG	13					AATCAG	2					AATTAC	11					AACCTG	14
AATTAG	5			ATGCAC	1	ATCAGG	2					AATGTG	2					AACGCT	2			ACGCGC	1	AACTTG	1					AACCCC	12					AATCTC	2					ACACCC	11					AACTCT	14
ACGCTC	5			ATGTCG	1	ATCGTC	2					ACAGAG	2					AATACT	2			ACTCGG	1	AAGAGT	1					AAGGGT	12					AATCTG	2					ATACAG	11					AATCAC	14
ACTCAG	5					AAAACT	1					ACCACG	2					AATATT	2			ACTGAG	1	AAGATG	1					ACTCTG	12					AATGTC	2					AAAAAC	10					ACAGGG	14
ACTCGC	5					AAACAC	1					ACCAGG	2					AATCGT	2			AGCAGG	1	AAGGAG	1					AACAGG	11					ACCACG	2					ATCAGC	10					ACGGAG	14
AGCCCC	5					AAACAT	1					AGCAGG	2					AATGCT	2			AGCCCC	1	AAGGTC	1					AATAGT	11					ACCCCG	2					AAGAGG	9					AGCTCC	14
ATGTGC	5					AAAGGC	1					ATAGAG	2					ACCCGG	2			AGCCGG	1	AAGTAT	1					ATCCCC	11					ACCCGG	2					AATATG	9					ATACAC	14
AAAACC	4					AAATCC	1					ATGTAC	2					ACGAGC	2			AGGCCC	1	AATAAC	1					ACAGCC	10					ACCGCC	2					AATTCC	9					ATCTGG	14
AAATGC	4					AAATGG	1					ATGTGC	2					ACTCGC	2			AGGCGG	1	AATATG	1					AATACT	9					ACCGGG	2					AAAAGT	8					AACACC	13
AACAAG	4					AAATTT	1					AAAACG	1					AGAGCC	2			AGGGCC	1	AATGGT	1					AATCAC	9					ACCTCC	2					AAACAG	8					AACAGT	13
AATTAC	4					AACAGG	1					AAAAGG	1					AGAGCG	2			ATACAC	1	AATGTC	1					ACCCTG	9					ACGCCG	2					AATATC	7					AATACT	13
ACCCCC	4					AACAGT	1					AAAATC	1					AGCGGC	2			ATCAGC	1	AATGTG	1					AGGGGG	9					ACTCCC	2					ACCCCC	7					AATGAC	13
AGTCCG	4					AACCAC	1					AAAATG	1					AGCTCC	2			ATCCCC	1	AATTAC	1					AGTCCG	9					ATCCTC	2					ACCTCC	7					AATGCT	13
ATCACC	4					AACCAT	1					AAACAG	1					AGGCCC	2			ATCCCG	1	AATTCC	1					ATACCC	9					ATCGTC	2					AAAATC	6					AACAGC	12
AAAACG	3					AACCCG	1					AAAGCC	1					AGTCCG	2			ATCGCC	1	AATTGG	1					ATAGGG	9					AAAACG	1					AAAGAC	6					AATCGT	11
AAAATC	3					AACGCC	1					AAAGCT	1					ATAGAG	2			ATCTCG	1	ACCAGC	1					ATGGTC	9					AAAAGT	1					AAATAC	6					AAAATT	10
AAATAG	3					AACTGG	1					AAATGT	1					ATATAC	2			ATGACC	1	ACCCCG	1					ATGTCC	9					AAAATG	1					AAATCG	6					AAAGTG	10
AAATTC	3					AAGCTG	1					AACAAG	1					ATCAGC	2			ATGCTG	1	ACCCGC	1					AAATCC	8					AAAATT	1					AAATTT	6					AATAAG	10
AACAGG	3					AAGGGG	1					AACTAC	1					ATCGGG	2			ATGGAG	1	ACCCTC	1					AACGAG	8					AAAGGC	1					AACAGT	6					AACATC	9
AACATG	3					AATAAC	1					AACTGG	1					ATCTGG	2			ATGGCG	1	ACCCTG	1					ACACCG	8					AAATAC	1					AAGACG	6					AACTGT	9
AAGAGG	3					AATACC	1					AAGAGG	1					ATGGTC	2			ATGGTC	1	ACCGGG	1					ACCCCC	8					AAATCG	1					AATCAC	6					AATCAG	9
AATCAG	3					AATACT	1					AAGATG	1					AAAAAC	1			ATGTCC	1	ACGGGC	1					ACCCTC	8					AAATTT	1					AAAATG	5					AATCTG	9
AATGAT	3					AATAGG	1					AAGCCG	1					AAAAAT	1					ACTCTG	1					ACCGAG	8					AACAGC	1					AAACTT	5					ACCTCG	9
ACAGAG	3					AATATC	1					AAGGAG	1					AAAACG	1					AGAGCC	1					AGCCCC	8					AACATG	1					AAATAG	5					AAACAT	8
ACGCGC	3					AATCTG	1					AAGGTC	1					AAAACT	1					ATACCC	1					ATGTGC	8					AACGAG	1					AATGAC	5					AACATG	8
AGAGCC	3					AATGAC	1					AAGTGT	1					AAAAGG	1					ATACTG	1					AACATC	7					AACTCG	1					AGGGGG	5					ACACGC	8
AGAGCG	3					AATGAG	1					AATCAT	1					AAAGCT	1					ATCAGG	1					AAGGAG	7					AACTGG	1					AAACAT	4					AAACAG	7
ATAGAG	3					AATGCC	1					AATTGT	1					AAATAC	1					ATCATG	1					AATAAC	7					AACTTC	1					AACACC	4					AAGACG	7
ATCAGC	3					AATGCT	1					ACAGGC	1					AAATGC	1					ATCCAC	1					AATTGG	7					AACTTG	1					AACCCC	4					AATATT	7
AAACAG	2					AATGTC	1					ACCAGC	1					AAATGT	1					ATCGTC	1					ACGGGG	7					AAGACC	1					AACTAT	4					ACCAGC	7
AAACCC	2					AATGTG	1					ACCCTC	1					AACAGC	1					ATCTGG	1					ATAGTG	7					AAGACG	1					AACTTG	4					ACGGGG	7
AAATCG	2					AATTAC	1					ACCGCC	1					AACATC	1					ATGACG	1					ATCTGG	7					AAGCTG	1					AAGATG	4					ATGTCC	7
AAATTT	2					AATTGC	1					ACGTCG	1					AACATG	1					ATGACG	1					AAAGGG	6					AAGGAT	1					ATCGTC	4					AACTAC	6
AACATC	2					AATTGG	1					ACTCGG	1					AACCCG	1					ATGCCC	1					AAATTC	6					AAGGGG	1					ATGGAC	4					AATAAC	6
AACTTC	2					AATTGT	1					ACTGGG	1					AACCGG	1					ATGGAG	1					AAATTG	6					AAGTCG	1					AAAACC	3					AATAGT	6
AAGGTC	2					ACACAG	1					AGAGCG	1					AACGGG	1					ATGGTC	1					AACACC	6					AATAAC	1					AAACTC	3					AATCTC	6
AAGTAG	2					ACACTC	1					AGCCCC	1					AAGACG	1					CCCCGG	1					ACCTCG	6					AATACC	1					AAAGTG	3					ACACGG	6
AATACC	2					ACCCGC	1					AGGGGC	1					AAGAGT	1											ACTGAG	6					AATAGC	1					AAATTG	3					ACCACG	6
AATATC	2					ACCGAG	1					AGGGGG	1					AAGATG	1											ATAGAC	6					AATATC	1					AACAAG	3					ACCTGC	6
AATCAC	2					ACCTCC	1					ATACAG	1					AAGCAC	1											AAAATG	5					AATATG	1					AACTCC	3					ACTGAG	6
AATCCT	2					ACGAGG	1					ATACCG	1					AAGCAG	1											AAATAG	5					AATATT	1					AACTGC	3					AGAGGC	6
AATCTC	2					ACGGAG	1					ATACTC	1					AAGGTC	1											AAATAT	5					AATTAG	1					AATGAT	3					AGGGGC	6
ACAGCC	2					ACGTGC	1					ATACTG	1					AAGTGG	1											AACAAG	5					AATTCG	1					AATGTG	3					ATCATG	6
ACCCTG	2					AGCCGC	1					ATATCG	1					AATAAC	1											AAGAGC	5					AATTGT	1					AATTGG	3					ATCGAC	6
ACGCCG	2					AGCCGG	1					ATCAGC	1					AATAAG	1											ACAGTG	5					ACAGGG	1					ACCAGC	3					ATGTGC	6
AGCCCG	2					ATACAG	1					ATCGTC	1					AATAGC	1											ACTCAG	5					ACCCAG	1					ACCCTC	3					AAATAC	5
AGGGGG	2					ATACCC	1					ATCTAG	1					AATCAC	1											AGCAGG	5					ACCCCC	1					AGCCCC	3					AACTAG	5
ATCAGG	2					ATAGCC	1					ATCTCC	1					AATCCT	1											AGGGGC	5					ACCTCG	1					AGTCGG	3					AACTTG	5
ATGAGG	2					ATAGGG	1					ATCTGG	1					AATCGC	1											ATGACC	5					ACGCAG	1					AAAAGG	2					AAGTAC	5
ATGGGG	2					ATATCC	1					ATGACC	1					AATGAG	1											AAAATC	4					ACGCGC	1					AAACCC	2					ACCCCC	5
AAAACT	1					ATATCG	1					ATGTCC	1					AATGAT	1											AAACCT	4					ACGGGG	1					AAAGAT	2					ACGTCC	5
AAACCT	1					ATCACC	1					ATGTCG	1					AATTGG	1											AACAGC	4					ACGTCG	1					AAAGCT	2					ACGTGC	5
AAACGG	1					ATCCAC	1											ACACGG	1											AAGCAC	4					ACTCTG	1					AAAGTT	2					AGGGGG	5
AAACTT	1					ATCCTC	1											ACAGTG	1											AATACC	4					AGCTCC	1					AAATCT	2					ATCCTG	5
AAAGGC	1					ATCTAG	1											ACCGGG	1											AATATC	4					AGGGCC	1					AAATGG	2					ATCTCC	5
AAAGTT	1					ATCTCC	1											ACGCAG	1											AATCCT	4					AGGGGG	1					AACACG	2					ATGTCG	5
AAATCC	1					ATCTGC	1											ACGCCC	1											AATGGT	4					ATAGAG	1					AACATC	2					AAAGCT	4
AAATCT	1					ATGACG	1											ACGCCG	1											AGAGCC	4					ATAGCG	1					AAGCCC	2					AAATAG	4
AAATTG	1					ATGAGC	1											ACGCTC	1											ATACTG	4					ATCATG	1					AAGTAT	2					AAATCT	4
AACCAG	1					ATGCCC	1											ACGTGC	1											ATCACG	4					ATCCAC	1					AATACG	2					AAATGT	4
AACCAT	1					ATGGAC	1											ACTCAG	1											AAAAAG	3					ATCCCC	1					AATCCT	2					AACGAC	4
AACCGT	1					ATGGCC	1											ACTCTC	1											AAATGT	3					ATCGGC	1					AATCTC	2					AAGTCG	4
AACCTG	1					ATGTCC	1											ACTCTG	1											AAATTT	3					ATCTGC	1					AATGGG	2					AATCGC	4
AACGAG	1																	ACTGGC	1											AACACG	3					ATGACC	1					AATGGT	2					AATGTC	4
AACGTG	1																	AGCCCG	1											AACCAC	3					ATGAGC	1					AATGTC	2					ACAGTC	4
AACTAC	1																	AGCCGG	1											AACCAG	3					ATGTAC	1					AATTCT	2					ACCGCC	4
AACTAT	1																	AGCGGG	1											AACCAT	3					ATGTGC	1					ACCACG	2					AGCCGG	4
AACTGG	1																	AGGGCG	1											AACCTG	3					CCCCGG	1					ACGAGG	2					ATGTAC	4
AACTTG	1																	ATCCAC	1											AATATT	3											ACGGGC	2					CCCCGG	4
AAGACG	1																	ATCGCC	1											AATGCT	3											ACTCAG	2					AAAACT	3
AAGATC	1																	ATCGTC	1											AATTGT	3											ACTCGC	2					AAACTG	3
AAGATG	1																	ATCTGC	1											ACGAGG	3											ACTCGG	2					AAAGAC	3
AAGCCC	1																	ATGACC	1											ACGCGC	3											ATACTC	2					AAAGAG	3
AAGCTC	1																	ATGGAG	1											ACGGGC	3											ATCTCC	2					AAATCG	3
AAGGAG	1																	ATGTCG	1											AGCGGG	3											ATCTGC	2					AAGATC	3
AAGGGC	1																	CCCCCG	1											AGGCCC	3											ATGACC	2					AAGCTG	3
AAGTGC	1																													ATCAGG	3											ATGGCC	2					AAGGTG	3
AATGAC	1																													ATCCAC	3											ATGTAC	2					AAGTGG	3
AATGAG	1																													ATCGGG	3											ATGTCG	2					AATGAT	3
AATTGT	1																													ATGAGG	3											AAAAGC	1					AATTAG	3
ACACCG	1																													ATGGGG	3											AAACCG	1					AATTGT	3
ACACTG	1																													AAAACC	2											AAATGC	1					ACACCC	3
ACAGGC	1																													AAAATT	2											AACACT	1					ACACCG	3
ACAGTG	1																													AAACCC	2											AACAGG	1					ACAGCC	3
ACCCAG	1																													AAACTT	2											AACATG	1					ACTCTC	3
ACCCGC	1																													AAAGAC	2											AACGCT	1					ACTGCC	3
ACCTCC	1																													AAAGAT	2											AACTAC	1					ATACAG	3
ACCTCG	1																													AACATG	2											AACTCT	1					ATGCAC	3
ACCTGC	1																													AACTCT	2											AACTGG	1					AAAAGT	2
ACGGAC	1																													AAGACG	2											AAGCAC	1					AAATGG	2
ACGGGC	1																													AAGCCT	2											AAGCTC	1					AACACG	2
ACTCCC	1																													AAGGGC	2											AAGGGG	1					AACGAG	2
ACTGCG	1																													AAGTAG	2											AAGGGT	1					AACGTG	2
AGCAGG	1																													AATAAG	2											AAGGTG	1					AACTCC	2
AGCCGG	1																													AATATG	2											AAGTGG	1					AAGACC	2
AGCTCC	1																													AATCGC	2											AAGTGT	1					AATACC	2
ATACAG	1																													AATGAT	2											AATACC	1					AATATC	2
ATACTC	1																													AATGGC	2											AATAGG	1					AATTAC	2
ATACTG	1																													AATTAG	2											AATCGC	1					AATTCT	2
ATCCAC	1																													ACCAGG	2											AATCGG	1					ACAGTG	2
ATCCTC	1																													ACTCGG	2											AATTGT	1					ACCCCG	2
ATCTCC	1																													ACTGGC	2											ACAGCC	1					ACCGAG	2
ATCTGG	1																													AGGGCC	2											ACAGGG	1					ACCGGG	2
ATGGTG	1																													ATCCCG	2											ACCAGC	1					ATAGAG	2
ATGTAC	1																													ATCCTC	2											ACCCAG	1					ATCGAG	2
ATGTCC	1																													ATCTCG	2											ACCCCG	1					ATCTAG	2
																														ATGTAC	2											ACGCAG	1					ATGCCG	2
																														AAAAAC	1											ACGCGC	1					ATGTGG	2
																														AAAAGG	1											ACGCTC	1					AAAACC	1
																														AAAAGT	1											ACGCTC	1					AAAACG	1
																														AAACCG	1											ACGGCG	1					AAAATC	1
																														AAAGTG	1											ACGTCG	1					AAAATG	1
																														AAAGTT	1											ACTCCC	1					AAACCC	1
																														AAATGC	1											ACTCTG	1					AAACGG	1
																														AAATGG	1											ACTGAG	1					AAACTC	1
																														AACACT	1											ACTGCC	1					AAAGGT	1
																														AACCGG	1											ACTGGG	1					AAAGTT	1
																														AACGTG	1											AGAGCC	1					AAATCC	1
																														AACTCC	1											AGCCCG	1					AAATTT	1
																														AACTGG	1											AGTCCG	1					AACACT	1
																														AACTGT	1											ATACGG	1					AACCGG	1
																														AACTTC	1											ATATCC	1					AACGCC	1
																														AACTTG	1											ATATCG	1					AACGCT	1
																														AAGACC	1											ATCATG	1					AACGGG	1
																														AAGACT	1											ATCCAC	1					AACTAT	1
																														AAGATG	1											ATCCCG	1					AACTGC	1
																														AAGGTC	1											ATCCTC	1					AACTTC	1
																														AAGTGG	1											ATCGAC	1					AAGCAG	1
																														AATACG	1											ATCTAC	1					AAGTAG	1
																														AATCAG	1											ATCTGG	1					AAGTAT	1
																														AATCAT	1											ATGACG	1					AATAGC	1
																														AATCCG	1											ATGGAG	1					AATCAT	1
																														AATGCC	1											ATGGGG	1					AATCGG	1
																														AATGTG	1											ATGTGC	1					AATGAG	1
																														AATTCT	1											CCCCCG	1					AATGGC	1
																														ACCCGG	1																	AATGGG	1
																														ACCTGC	1																	AATTCC	1
																														ACCTGG	1																	ACAGCG	1
																														ACGCAG	1																	ACCCGC	1
																														ACTCCG	1																	ACCCGG	1
																														ACTGCC	1																	ACCGGC	1
																														AGCCCG	1																	ACCGTC	1
																														AGCCGG	1																	ACTGAG	1
																														AGTCGG	1																	AGAGCC	1
																														ATACTC	1																	AGGCCG	1
																														ATAGCC	1																	AGGGCC	1
																														ATATCC	1																	AGTCCG	1
																														ATATGG	1																	ATACCG	1
																														ATCGAC	1																	ATATCC	1
																														ATCGGC	1																	ATCACG	1
																														ATCGTG	1																	ATCCCC	1
																														ATCTAC	1																	ATCGCC	1
																														ATCTGC	1																	ATCTAC	1
																														ATGGCG	1																	ATGAGC	1
																														ATGTCG	1																	ATGCAG	1
																														CCCCCG	1
[truncated: 34 more columns]
