# Supplementary material for: Genome-wide characterization of microsatellite DNA in fishes: survey and analysis of their abundance and frequency in genome-specific regions
Source: BMC Genomics. 2021 Jun 7;22:421. doi: 10.1186/s12864-021-07752-6 (PMC8186053; doi:10.1186/s12864-021-07752-6)
Supplement: Supplementary file 2 — Additional file 2: Supplement Table 2. Total numbers of Mono-, Di-, Tri- Tetra-, Penta-, and Hexanucleotide repeats in 14 fish species. [file 12864_2021_7752_MOESM2_ESM.xlsx]

## Sheet: Sheet1
Supplement Table 2. Total numbers of Mono-, Di-, Tri- Tetra-, Penta-, and Hexanucleotide repeats in 14 fish species
1-nt																													2-nt
Drer		Onil		Olat		Trub		Ipun		Csem		Eluc		Omyk		Nfur		Locu		Amex		Ccar		Pret		Okis			Drer		Onil		Olat		Trub		Ipun		Csem		Eluc		Omyk		Nfur		Locu		Amex
times	number	times	number	times	number	times	number	times	number	times	number	times	number	times	number	times	number	times	number	times	number	times	number	times	number	times	number		times	number	times	number	times	number	times	number	times	number	times	number	times	number	times	number	times	number	times	number	times
12	47790	12	23405	12	23116	12	9733	12	38546	12	25225	12	14809	12	28330	12	11977	12	14167	12	49507	12	44061	12	31874	12	27721		7	55231	7	24333	7	7870	7	10498	7	48028	7	28215	7	36988	7	86818	7	23780	7	9891	7
13	34172	13	15669	13	14210	13	6984	13	28012	13	16904	13	9862	13	19977	13	8501	13	5603	13	30302	13	33251	13	22421	13	20255		8	38127	8	15766	8	4957	8	7667	8	34550	8	21300	8	24947	8	52560	8	17205	8	3309	8
14	25623	14	10900	14	10167	14	5039	14	21383	14	12689	14	6237	14	11687	14	5662	14	2107	14	22874	14	25477	14	16970	14	12409		9	28937	9	11268	9	3321	9	6136	9	28273	9	16664	9	18742	9	35930	9	13471	9	1182	9
15	20788	15	7843	15	7558	15	3590	15	16967	15	9911	15	3678	15	7750	15	4298	15	990	15	15414	15	19325	15	13284	15	8377		10	22733	10	8991	10	2321	10	5047	10	27705	10	13619	10	14582	10	27056	10	10379	10	594	10
16	17131	16	5515	16	6080	16	2609	16	14018	16	7937	16	3265	16	5683	16	4726	16	839	16	12052	16	14658	16	11213	16	6367		11	18588	11	7267	11	1625	11	4451	11	27911	11	10879	11	11726	11	21360	11	8563	11	327	11
17	13142	17	4106	17	4662	17	1980	17	10749	17	5824	17	1874	17	4220	17	2627	17	415	17	8481	17	10898	17	7310	17	4616		12	16049	12	6309	12	1197	12	3842	12	20487	12	8678	12	9711	12	17555	12	7323	12	221	12
18	9822	18	3199	18	3059	18	1485	18	8414	18	4442	18	1258	18	3229	18	1953	18	291	18	6446	18	8341	18	4784	18	3547		13	13950	13	5515	13	905	13	3324	13	18382	13	6835	13	8128	13	14637	13	6050	13	146	13
19	7839	19	2475	19	2428	19	1067	19	6843	19	3279	19	897	19	2427	19	1494	19	206	19	4998	19	6335	19	3372	19	2544		14	12528	14	4876	14	595	14	2813	14	17032	14	5352	14	6070	14	12301	14	7618	14	152	14
20	6137	20	1994	20	1522	20	707	20	5510	20	2590	20	620	20	1729	20	1223	20	128	20	3511	20	4993	20	2504	20	1860		15	11003	15	4289	15	482	15	2357	15	14569	15	4221	15	4496	15	10402	15	12503	15	110	15
21	4959	21	1814	21	1022	21	479	21	5270	21	1899	21	445	21	1224	21	1051	21	96	21	3027	21	4177	21	1975	21	1401		16	9629	16	3792	16	393	16	1887	16	13258	16	3316	16	3285	16	8833	16	5192	16	96	16
22	4071	22	1525	22	639	22	325	22	3645	22	1454	22	323	22	890	22	922	22	56	22	2359	22	3369	22	1552	22	1060		17	8825	17	3410	17	269	17	1618	17	11941	17	2358	17	2312	17	7518	17	4133	17	76	17
23	3410	23	1205	23	437	23	212	23	2699	23	1193	23	264	23	701	23	718	23	40	23	1916	23	2775	23	1095	23	843		18	7821	18	2952	18	231	18	1465	18	10740	18	1740	18	1771	18	6925	18	3592	18	97	18
24	2598	24	1079	24	341	24	158	24	2229	24	897	24	225	24	502	24	672	24	24	24	1490	24	2179	24	778	24	672		19	7178	19	2722	19	199	19	1225	19	10764	19	1211	19	1360	19	6331	19	3656	19	67	19
25	2082	25	836	25	236	25	105	25	1595	25	664	25	157	25	400	25	532	25	16	25	1206	25	1730	25	582	25	545		20	6709	20	2478	20	132	20	1192	20	9620	20	888	20	1092	20	5726	20	3725	20	88	20
26	1598	26	738	26	167	26	66	26	1305	26	500	26	162	26	338	26	470	26	18	26	984	26	1364	26	507	26	449		21	6258	21	2294	21	117	21	1002	21	7395	21	640	21	832	21	5122	21	3124	21	77	21
27	1261	27	577	27	118	27	61	27	1715	27	397	27	132	27	288	27	402	27	7	27	778	27	999	27	317	27	372		22	5961	22	2042	22	110	22	933	22	6244	22	437	22	688	22	4737	22	2963	22	50	22
28	1005	28	452	28	116	28	48	28	785	28	273	28	117	28	182	28	298	28	5	28	658	28	749	28	298	28	310		23	5684	23	1921	23	84	23	865	23	5340	23	308	23	610	23	4413	23	2642	23	57	23
29	836	29	391	29	94	29	29	29	650	29	219	29	85	29	154	29	261	29	4	29	558	29	570	29	200	29	254		24	5458	24	1703	24	72	24	779	24	4341	24	232	24	497	24	4230	24	2445	24	45	24
30	682	30	315	30	66	30	19	30	564	30	200	30	69	30	137	30	238	30	2	30	373	30	428	30	160	30	252		25	5390	25	1535	25	59	25	681	25	3968	25	137	25	367	25	3945	25	2532	25	50	25
31	522	31	257	31	58	31	13	31	460	31	132	31	62	31	97	31	163	31	4	31	366	31	347	31	91	31	222		26	5205	26	1344	26	47	26	703	26	3435	26	113	26	357	26	3704	26	2401	26	48	26
32	417	32	201	32	38	32	10	32	376	32	105	32	47	32	115	32	130	33	1	32	255	32	214	32	80	32	201		27	5135	27	1212	27	46	27	575	27	2848	27	72	27	287	27	3585	27	2390	27	36	27
33	312	33	182	33	46	33	8	33	342	33	84	33	48	33	109	33	106	34	1	33	258	33	174	33	78	33	153		28	5019	28	1000	28	47	28	532	28	2591	28	60	28	253	28	3424	28	2383	28	24	28
34	271	34	130	34	18	34	6	34	278	34	77	34	28	34	64	34	107	35	1	34	209	34	101	34	51	34	145		29	5018	29	877	29	37	29	472	29	2360	29	43	29	217	29	3123	29	2234	29	18	29
35	221	35	84	35	28	35	3	35	262	35	61	35	37	35	51	35	92	36	2	35	147	35	69	35	51	35	138		30	5019	30	772	30	23	30	478	30	2372	30	30	30	185	30	3020	30	2186	30	29	30
36	212	36	80	36	21	36	2	36	221	36	47	36	34	36	66	36	62	43	2	36	143	36	68	36	32	36	123		31	5120	31	627	31	30	31	400	31	2181	31	25	31	151	31	2760	31	2163	31	11	31
37	152	37	61	37	22	37	4	37	216	37	42	37	33	37	65	37	48	45	1	37	126	37	52	37	27	37	108		32	4697	32	572	32	23	32	323	32	2353	32	20	32	131	32	2586	32	2053	32	19	32
38	136	38	59	38	18	39	2	38	211	38	46	38	25	38	33	38	52	49	1	38	98	38	50	38	18	38	99		33	4713	33	458	33	22	33	327	33	2029	33	22	33	138	33	2413	33	2017	33	6	33
39	141	39	39	39	8	40	1	39	158	39	17	39	24	39	51	39	39	52	1	39	69	39	43	39	18	39	102		34	4486	34	405	34	17	34	267	34	1948	34	12	34	103	34	2261	34	2090	34	4	34
40	102	40	25	40	6	48	2	40	155	40	23	40	17	40	28	40	32	54	1	40	44	40	8	40	18	40	88		35	4467	35	346	35	19	35	250	35	1922	35	11	35	78	35	2143	35	2083	35	5	35
41	82	41	22	41	10	95	1	41	129	41	21	41	25	41	33	41	31	76	1	41	62	41	21	41	15	41	81		36	4294	36	263	36	9	36	204	36	1760	36	15	36	82	36	2046	36	2295	36	7	36
42	74	42	27	42	4			42	155	42	18	42	18	42	30	42	21	87	1	42	35	42	12	42	10	42	84		37	4060	37	232	37	9	37	157	37	1638	37	9	37	59	37	1887	37	2210	37	2	37
43	51	43	20	43	4			43	133	43	9	43	14	43	20	43	18	89	1	43	47	43	8	43	12	43	70		38	3967	38	204	38	18	38	142	38	1578	38	10	38	70	38	1777	38	2215	38	2	38
44	43	44	22	44	4			44	105	44	16	44	11	44	20	44	26			44	41	44	18	44	4	44	62		39	3602	39	167	39	9	39	138	39	1359	39	6	39	57	39	1639	39	2743	40	1	39
45	43	45	9	45	1			45	107	45	8	45	13	45	16	45	30			45	34	45	5	45	9	45	75		40	3432	40	140	40	11	40	96	40	1238	40	8	40	43	40	1488	40	2641	41	3	40
46	26	46	10	46	2			46	86	46	5	46	14	46	16	46	15			46	29	46	2	46	7	46	68		41	3067	41	139	41	11	41	92	41	1020	41	6	41	57	41	1319	41	1882	45	1	41
47	26	47	3	47	2			47	99	47	12	47	15	47	17	47	11			47	41	47	10	47	5	47	58		42	2697	42	140	42	6	42	70	42	910	42	5	42	32	42	1308	42	1679	46	2	42
48	21	48	4	48	2			48	80	48	8	48	7	48	19	48	14			48	23	48	7	48	4	48	49		43	2417	43	88	43	10	43	63	43	721	43	4	43	22	43	1155	43	1471			43
49	13	49	6	49	2			49	82	49	6	49	17	49	11	49	8			49	19	49	2	49	4	49	58		44	2130	44	90	44	7	44	40	44	714	44	5	44	19	44	1055	44	973			44
50	17	50	4	51	1			50	82	50	9	50	5	50	15	50	5			50	21	51	1	50	7	50	43		45	1844	45	62	45	11	45	41	45	567	45	5	45	25	45	1031	45	365			45
51	16	51	1	52	4			51	60	51	6	51	8	51	10	51	9			51	13	52	1	51	4	51	52		46	1605	46	64	46	8	46	31	46	467	46	2	46	13	46	848	46	279			46
52	11	52	2	53	2			52	68	52	4	52	7	52	8	52	4			52	18	53	1	52	2	52	51		47	1345	47	48	47	8	47	19	47	412	47	4	47	17	47	798	47	188			47
53	10	53	1	54	1			53	58	53	4	53	9	53	12	53	2			53	17	54	1	53	3	53	47		48	1139	48	47	48	8	48	26	48	289	48	2	48	12	48	747	48	40			48
54	9	54	3	55	1			54	50	54	2	54	5	54	18	54	8			54	16	56	10	55	1	54	33		49	1032	49	53	49	6	49	23	49	274	49	2	49	12	49	703	49	41			49
55	6	55	1	56	2			55	69	55	2	55	4	55	11	55	2			55	22	57	1	56	2	55	40		50	868	50	26	50	4	50	17	50	267	50	3	50	14	50	603	50	13			50
56	1	56	3	57	1			56	55	56	3	56	7	56	10	56	3			56	16	58	1	57	2	56	32		51	794	51	23	51	5	51	12	51	203	51	4	51	12	51	571	51	16			51
57	7	57	0	58	1			57	58	57	1	57	2	57	8	57	5			57	15	60	1	60	1	57	35		52	626	52	25	52	4	52	13	52	155	52	1	52	5	52	518	52	9			52
58	10	58	1	60	2			58	38	58	1	58	5	58	7	58	5			58	11	61	2	61	1	58	33		53	562	53	27	53	6	53	15	53	123	53	2	53	7	53	476	53	11			53
59	6	59	2	61	1			59	37	59	1	59	4	59	3	59	6			59	13	62	2	62	2	59	31		54	474	54	15	54	2	54	9	54	120	54	1	54	6	54	413	54	11			54
60	3	61	2	62	2			60	39	60	1	60	3	60	9	60	6			60	7	64	2	63	4	60	29		55	427	55	16	55	3	55	14	55	114	55	2	55	2	55	345	55	12			55
61	5	62	1	63	2			61	36	61	1	61	4	61	9	61	3			61	17	65	4	65	1	61	32		56	386	56	15	56	4	56	7	56	99	57	2	56	11	56	318	56	16			56
62	4	63	1	64	1			62	41	62	2	62	3	62	7	62	2			62	6	66	3	66	1	62	31		57	351	57	10	57	4	57	5	57	88	58	2	57	5	57	317	57	9			57
63	3	68	1	78	1			63	39	63	2	63	3	63	9	63	1			63	12	69	1	68	2	63	28		58	339	58	14	58	2	58	7	58	70	59	4	58	6	58	287	58	11			58
64	3	69	1	85	1			64	33	64	2	64	4	64	1	64	5			64	10	71	1	70	1	64	29		59	301	59	9	59	4	59	4	59	58	60	4	59	1	59	289	59	11			59
65	2							65	33	65	1	65	2	65	3	65	5			65	10	72	1	74	1	65	28		60	303	60	8	60	4	60	4	60	63	61	1	60	3	60	262	60	15			60
66	1							66	39	67	1	66	1	66	4	66	1			66	5	81	1	75	1	66	20		61	257	61	9	61	1	61	6	61	32	62	4	61	7	61	235	61	12			61
67	3							67	24	72	1	67	3	67	4	67	1			67	13	156	1	76	1	67	24		62	232	62	9	63	1	62	6	62	13	63	1	62	5	62	200	62	14			62
68	3							68	44	74	1	68	4	68	2	68	1			68	11	302	1	77	1	68	17		63	222	63	8	66	2	63	2	63	11	64	2	63	6	63	173	63	12			63
69	1							69	31	75	1	69	2	70	3	69	2			69	9	351	1	78	2	69	18		64	208	64	3	67	2	64	5	64	10	65	2	64	4	64	144	64	6			64
70	1							70	33	77	1	70	4	71	3	70	1			70	13	499	1	79	1	70	22		65	163	65	3	68	2	65	2	65	9	66	2	65	7	65	149	65	5			65
71	2							71	34	78	1	71	4	72	1	71	3			71	4	513	1	83	1	71	18		66	185	66	7	69	1	66	4	66	6	67	2	66	3	66	144	66	1			66
72	1							72	36	92	1	72	2	73	1	72	4			72	8	533	1	85	1	72	12		67	140	67	4	70	1	67	2	67	5	69	2	67	4	67	146	67	3			67
74	1							73	40	95	3	73	4	74	1	73	2			73	4	540	1	86	1	73	16		68	166	68	4	71	1	68	2	68	2	70	1	68	2	68	107	68	2			68
77	1							74	32	97	1	74	2	76	1	77	1			74	12	542	1	87	1	74	12		69	147	69	5	72	1	69	4	69	6	71	1	69	2	69	116	70	6			69
78	2							75	25	105	1	75	4	77	1	81	1			75	9	562	1	95	2	75	15		70	147	70	3	73	2	70	1	70	2	72	2	70	3	70	97	71	3			70
79	1							76	28	106	1	76	1	78	1	86	3			76	4	564	1	115	1	76	14		71	112	71	8	74	1	71	1	71	1	73	1	71	4	71	110	72	3			71
81	1							77	16	107	1	77	2	80	4	89	1			77	7	3758	1			77	13		72	124	72	3	77	2	72	3	72	1	75	1	72	5	72	121	74	1			72
83	1							78	32	114	1	78	3	81	2	95	1			78	5					78	13		73	111	73	5	78	1	74	2	73	3	77	1	74	3	73	189	83	2			73
87	1							79	23	118	1	80	1	83	1					79	7					79	18		74	103	74	2	79	1	75	2	74	2	79	1	75	2	74	51	88	1			74
88	1							80	21	121	1	81	1	84	2					80	6					80	11		75	104	76	6	82	1	76	1	75	2	80	1	76	3	75	28	89	2			75
89	2							81	18	125	1	82	2	84	1					81	6					81	15		76	105	77	2	85	1	77	1	76	1	81	1	77	3	76	30	178	1			76
91	1							82	21	130	1	83	2	85	1					82	6					82	17		77	83	78	1	86	1	81	2	77	2	82	1	78	2	77	14	223	1			77
101	2							83	17	131	1	84	1	90	2					83	7					83	11		78	77	79	1	87	1	86	1	78	1	83	1	80	3	78	7	420	1			78
107	1							84	24	183	1	85	3	104	1					84	7					84	10		79	76	81	3	96	2	88	1	79	1	87	2	81	3	79	11	616	1			79
								85	21	228	1	86	2	138	1					85	8					85	12		80	63	82	2	170	1	97	1	81	2	92	1	82	1	80	7	723	1			80
								86	11	263	1	88	2	148	1					86	6					86	13		81	59	83	1			137	1	82	2	95	1	83	1	81	9					81
								87	23	385	1	90	2							87	2					87	12		82	79	84	2					83	1	96	2	84	1	82	13					82
								88	24	444	1	92	1							88	6					88	16		83	65	86	1					84	2	99	2	86	2	83	10					83
								89	12	868	1	93	2							89	1					89	13		84	57	88	1					87	1	101	1	87	2	84	10					84
								90	12	930	1	95	2							90	4					90	4		85	58	90	1					88	1	104	1	89	1	85	4					85
								91	12			96	2							91	3					91	5		86	65							90	1	117	1	91	1	86	8					86
								92	18			98	2							92	8					92	6		87	56							91	1	118	1	92	4	87	7					87
								93	14			104	1							93	6					93	6		88	49							92	1	130	1	93	1	88	18					88
								94	12			105	1							94	10					94	1		89	41							93	2	147	1	94	1	89	8					89
								95	10			106	1							95	5					95	3		90	40							96	1	150	1	96	1	90	5					90
								96	9			108	2							96	4					96	7		91	37							113	1	159	1	100	1	91	11					91
								97	14			112	1							97	4					97	5		92	38							115	1	163	1	101	2	92	8					92
								98	10			115	1							98	6					98	8		93	42							117	1	180	1	102	1	93	11					93
								99	13			118	1							99	2					99	6		94	47									193	1	103	3	94	3					94
								10	11			119	1							100	4					100	4		95	40									195	1	104	2	95	4					95
								101	16			128	2							101	3					101	4		96	29									204	1	105	1	96	9					96
								102	11			133	1							102	3					102	3		97	36									211	1	106	1	97	14					97
								103	6			136	1							103	1					103	1		98	28									234	1	107	1	98	11					98
								104	10			141	1							104	6					104	2		99	39									239	1	108	1	99	5					99
								105	8			143	1							105	3					105	5		100	30									261	1	112	1	100	9					100
								106	12			148	1							106	2					106	5		101	40									308	1	117	1	101	16					101
								107	13			155	1							108	2					107	5		102	29									311	1	124	2	102	9					102
								108	13			156	1							109	2					108	2		103	30									322	1	126	1	103	7					103
								109	8			158	1							110	5					109	3		104	24									339	1	134	1	104	15					104
								110	22			179	1							111	3					110	5		105	22									367	1	135	1	105	16					105
								111	31			180	1							112	1					111	1		106	18									405	1	141	1	106	23					106
								112	28			191	2							113	6					112	5		107	22									408	1	149	2	107	12					107
								113	32			196	1							114	5					113	5		108	32									622	1	155	1	108	20					108
								114	69			220	1							115	2					114	4		109	22											159	1	109	10					109
								115	62			223	1							116	1					115	3		110	24											163	1	110	24					110
								116	50			229	1							117	2					116	3		111	22											177	1	111	14					111
								117	34			250	1							119	2					117	3		112	21											181	1	112	12					112
								118	33			305	1							120	2					118	4		113	21											1644	1	113	8					113
								119	32			364	1							121	3					119	1		114	11													114	13					114
								120	242			380	1							123	5					120	3		115	17													115	14					115
								121	3			417	1							124	5					121	6		116	22													116	7					116
								123	1			432	1							125	3					122	6		117	17													117	14					117
								124	2			748	1							126	6					123	2		118	22													118	11					118
								125	3			858	1							127	4					124	1		119	16													119	8					119
								128	1											128	4					125	1		120	20													120	5					120
								129	2											129	2					127	2		121	20													121	4					121
								133	1											130	1					128	1		122	16													122	6					122
								142	1											131	1					129	1		123	18													123	5					123
								143	1											132	4					130	2		124	15													124	8					124
								144	1											133	2					131	2		125	19													125	1					125
								163	1											134	2					134	1		126	11													126	4					126
								172	1											135	2					135	2		127	10													127	6					127
								183	1											136	1					136	4		128	15													128	2					128
																				137	5					139	1		129	18													129	5					129
																				138	2					140	4		130	16													130	4					130
																				140	6					141	2		131	14													142	2					131
																				141	3					142	5		132	20													154	1					132
																				142	4					143	1		133	15													160	1					133
																				143	3					144	3		134	13																			134
																				144	3					145	3		135	11																			135
																				145	1					147	3		136	15																			136
																				146	2					148	1		137	13																			137
																				147	2					149	1		138	16																			138
																				148	1					150	2		139	9																			139
																				149	1					152	2		140	22																			140
																				151	3					154	2		141	12																			141
																				152	1					155	1		142	14																			142
																				153	1					157	2		143	11																			143
																				154	1					160	1		144	15																			144
																				155	1					161	2		145	11																			145
																				156	4					163	1		146	12																			146
																				157	1					166	1		147	15																			147
																				158	3					169	1		148	9																			148
																				160	6					171	1		149	11																			149
																				161	2					173	2		150	16																			150
																				162	2					174	1		151	12																			151
																				163	1					177	1		152	14																			152
																				164	4					179	1		153	9																			153
																				165	3					181	1		154	13																			154
																				166	2					182	1		155	16																			155
																				169	3					183	1		156	12																			156
																				170	1					186	1		157	9																			157
																				171	4					187	2		158	12																			158
																				172	2					188	1		159	10																			159
																				173	3					190	1		160	7																			160
																				174	2					193	1		161	8																			161
																				175	1					199	1		162	10																			162
																				176	2					200	1		163	4																			163
																				177	2					202	1		164	9																			164
																				179	2					205	1		165	10																			165
																				180	1					210	1		166	7																			166
																				181	3					211	1		167	9																			167
																				182	1					216	2		168	6																			168
																				183	1					218	1		169	8																			169
																				184	1					219	1		170	4																			170
																				185	1					220	2		171	12																			171
																				186	2					221	1		172	4																			172
																				187	2					222	1		173	7																			174
																				191	1					223	2		174	4																			175
																				192	1					224	1		175	11																			177
																				193	1					226	2		176	7																			178
																				194	1					227	2		177	2																			179
																				195	3					229	1		178	14																			180
																				196	1					230	1		179	10																			181
																				197	2					231	2		180	9																			182
																				199	1					234	1		181	10																			183
																				200	2					239	2		182	11																			184
																				202	2					242	2		183	12																			185
																				203	2					244	1		184	9																			186
																				206	1					245	1		185	4																			187
																				207	1					246	1		186	4																			188
																				209	1					247	1		187	5																			189
																				210	1					256	1		188	9																			190
																				211	2					259	1		189	7																			191
																				212	1					272	1		190	8																			192
																				215	1					273	2		191	2																			193
																				218	2					283	1		192	9																			194
																				219	1					284	1		193	11																			196
																				220	1					289	1		194	4																			197
																				223	1					293	1		195	4																			198
																				224	1					312	1		196	10																			199
																				225	1					314	1		197	12																			200
																				227	1					318	1		198	5																			201
																				228	2					324	2		199	9																			202
																				229	1					337	1		200	2																			204
																				232	2					357	1		201	7																			205
																				233	1					361	1		202	7																			206
																				236	2					371	1		203	6																			207
																				238	2					409	1		204	6																			208
																				240	1					429	1		205	8																			209
																				241	2					456	1		206	10																			210
																				242	1					457	2		207	5																			211
																				243	1					462	1		208	11																			213
																				244	2					465	1		209	8																			214
																				246	1					514	1		210	12																			215
																				250	2					664	1		211	6																			217
																				252	1								212	9																			218
																				253	1								213	8																			220
																				254	1								214	6																			221
																				255	1								215	5																			222
																				259	1								216	7																			223
																				262	1								217	5																			224
																				266	2								218	6																			225
																				269	2								219	6																			226
																				271	1								220	4																			227
																				274	1								221	3																			228
																				275	2								222	7																			230
																				276	1								223	6																			231
																				277	1								224	10																			232
																				281	1								225	4																			233
																				282	1								226	2																			234
																				283	1								227	7																			235
																				284	1								228	8																			236
																				292	1								229	7																			237
																				294	1								230	3																			238
																				295	1								231	6																			239
																				297	1								232	9																			240
																				298	4								233	9																			241
																				302	1								234	2																			242
																				303	1								235	6																			243
																				305	1								236	5																			244
																				306	1								237	6																			247
																				309	1								238	3																			248
																				310	1								239	6																			249
																				311	1								240	9																			250
																				312	1								241	6																			251
																				313	1								242	3																			252
																				317	1								243	3																			255
																				318	1								244	6																			256
																				321	1								245	6																			257
																				331	1								246	7																			259
																				332	1								247	6																			260
																				334	1								248	3																			261
																				338	1								249	6																			262
																				339	1								250	7																			263
																				342	1								251	5																			264
																				346	1								252	4																			265
																				351	1								253	6																			267
																				352	2								254	5																			270
																				354	1								255	6																			271
																				355	1								256	6																			272
																				356	1								257	4																			273
																				357	1								258	6																			274
																				360	1								259	5																			275
																				361	2								260	5																			276
																				369	2								261	7																			277
																				372	1								262	6																			279
																				376	1								263	1																			280
																				377	2								264	6																			281
																				378	1								265	2																			282
																				380	1								266	2																			284
																				381	1								267	6																			285
																				382	1								268	8																			287
																				387	2								269	5																			288
																				391	1								270	2																			289
																				397	1								271	5																			290
																				398	1								272	5																			291
																				399	1								273	1																			292
																				401	1								274	8																			294
																				403	1								275	3																			295
																				404	1								276	4																			296
																				405	1								277	2																			297
																				408	1								278	5																			300
																				410	2								280	2																			301
																				413	2								281	3																			302
																				421	2								283	3																			303
																				427	1								284	4																			305
																				430	1								285	1																			306
																				432	1								286	5																			307
																				440	1								287	1																			309
																				441	2								288	1																			312
																				442	1								289	2																			313
																				448	1								290	3																			314
																				452	1								291	2																			315
																				467	1								292	7																			318
																				470	1								293	3																			319
																				476	1								294	7																			320
																				480	2								295	3																			321
																				484	2								296	4																			322
																				486	1								297	3																			324
																				489	1								298	5																			325
																				490	3								299	2																			326
																				492	1								300	1																			329
																				499	1								301	11																			330
																				500	1								302	5																			332
																				508	1								303	4																			334
																				513	2								304	5																			335
																				521	1								305	6																			336
																				523	1								306	2																			337
																				525	1								307	3																			338
																				531	1								308	3																			339
																				536	1								309	4																			341
																				538	1								310	3																			343
																				539	1								312	1																			344
																				544	1								313	6																			345
																				545	1								314	3																			346
																				554	1								315	1																			347
																				556	1								316	5																			348
																				559	1								318	3																			350
																				560	1								319	5																			353
																				561	1								320	1																			354
																				571	1								321	1																			355
																				572	1								322	4																			356
																				573	2								323	2																			357
																				574	1								324	3																			358
																				575	1								325	2																			359
																				577	1								326	2																			360
																				578	1								327	3																			361
																				582	1								328	2																			362
																				583	1								329	1																			363
																				586	1								330	2																			364
																				587	1								331	1																			365
																				588	1								332	1																			367
																				589	1								333	3																			368
																				591	2								335	2																			369
																				594	1								336	3																			370
																				598	1								337	1																			371
																				607	1								339	2																			372
																				608	1								340	3																			373
																				610	1								341	2																			374
																				617	1								342	1																			376
																				619	1								343	1																			377
																				620	1								344	1																			379
																				621	1								345	1																			380
																				623	1								346	3																			381
																				628	2								347	2																			382
																				630	1								348	1																			383
																				637	1								349	1																			385
																				639	1								350	2																			386
																				641	1								351	5																			387
																				643	1								352	3																			388
																				645	1								353	2																			389
																				646	2								354	1																			390
																				664	1								355	1																			391
																				670	1								356	2																			392
																				682	2								357	1																			394
																				683	2								358	1																			396
																				684	1								359	1																			397
																				685	1								362	1																			398
																				686	1								364	1																			399
																				689	1								365	2																			401
																				690	1								366	2																			402
																				691	1								367	1																			403
																				697	1								370	2																			405
																				698	1								373	1																			406
																				701	1								374	1																			407
																				702	2								375	1																			408
																				725	1								376	4																			409
																				729	1								377	2																			410
																				730	1								380	2																			411
																				731	1								381	1																			412
																				732	1								382	1																			414
																				738	1								385	1																			415
																				740	1								386	1																			416
																				741	1								390	1																			419
																				743	1								392	1																			420
																				748	1								395	1																			421
																				749	1								398	1																			422
																				751	1								400	1																			423
																				758	1								403	1																			424
																				774	2								405	2																			425
																				775	2								418	1																			426
																				789	2								427	1																			427
																				794	1								440	1																			428
																				795	2								464	1																			430
																				796	1																												431
																				802	1																												432
																				806	1																												434
																				812	1																												435
																				816	1																												436
																				817	1																												437
																				821	1																												438
																				824	1																												439
																				829	2																												440
																				830	1																												441
																				832	1																												442
																				838	1																												443
																				841	1																												444
																				843	1																												445
																				845	1																												446
																				848	1																												447
																				855	1																												448
																				857	1																												450
																				863	1																												451
																				866	1																												452
																				867	1																												453
																				868	1																												454
																				869	1																												455
																				871	1																												456
																				877	1																												457
																				880	2																												458
																				891	1																												459
																				892	1																												460
																				894	1																												461
																				901	1																												462
																				905	1																												463
																				909	2																												464
																				910	1																												465
																				915	1																												466
																				918	1																												467
																				920	1																												468
																				921	1																												469
																				922	1																												470
																				923	1																												471
																				927	2																												472
																				930	1																												474
																				935	1																												475
																				939	2																												478
																				940	1																												479
																				941	1																												481
																				948	1																												482
																				949	1																												484
																				951	2																												485
																				954	1																												487
																				956	1																												488
																				957	1																												489
																				962	1																												490
																				964	2																												491
																				976	3																												492
																				979	1																												493
																				986	1																												494
																				989	1																												495
																				990	1																												496
																				991	1																												497
																				995	1																												498
																				996	1																												499
																				997	2																												500
																				999	1																												501
																				1003	1																												502
																				1004	1																												504
																				1006	1																												505
																				1010	1																												506
																				1015	2																												507
																				1019	2																												508
																				1020	1																												509
																				1021	1																												511
																				1022	1																												512
																				1025	1																												514
																				1027	3																												515
																				1031	2																												517
																				1032	2																												518
																				1037	1																												519
																				1039	2																												520
																				1044	1																												521
																				1048	1																												523
																				1049	1																												524
																				1052	1																												525
																				1059	1																												526
																				1065	2																												527
																				1066	1																												529
																				1067	1																												530
																				1069	1																												531
																				1070	1																												532
																				1072	1																												533
																				1075	1																												534
																				1077	1																												535
																				1078	1																												536
																				1082	1																												537
																				1088	1																												539
																				1092	2																												541
																				1093	1																												542
																				1094	1																												544
																				1097	1																												546
																				1098	1																												547
																				1099	2																												548
																				1100	1																												549
																				1104	1																												550
																				1105	1																												551
																				1108	1																												554
																				1109	2																												555
																				1111	1																												556
																				1115	1																												557
																				1119	1																												558
																				1120	2																												559
																				1123	1																												561
																				1124	1																												562
																				1126	1																												563
																				1127	1																												564
																				1131	1																												566
																				1133	1																												567
																				1136	1																												569
																				1137	2																												570
																				1147	1																												571
																				1148	1																												572
																				1149	1																												573
																				1154	1																												574
																				1158	2																												576
																				1159	1																												577
																				1164	1																												578
																				1167	1																												579
																				1169	1																												580
																				1171	1																												581
																				1179	1																												582
																				1184	1																												583
																				1186	2																												584
																				1189	1																												585
																				1194	1																												586
																				1200	1																												587
																				1201	1																												588
																				1206	1																												590
																				1209	1																												591
																				1219	1																												592
																				1220	1																												594
																				1221	1																												595
																				1227	2																												596
																				1228	1																												597
																				1230	1																												599
																				1235	1																												600
																				1237	1																												601
																				1245	1																												602
																				1249	1																												603
																				1250	1																												604
																				1253	1																												605
																				1259	1																												606
																				1262	2																												607
																				1268	1																												609
																				1276	2																												610
																				1283	1																												611
																				1287	1																												612
																				1292	1																												613
																				1293	1																												614
																				1295	1																												615
																				1298	1																												616
																				1300	1																												618
																				1312	2																												619
																				1313	1																												620
																				1314	2																												621
																				1321	1																												622
																				1322	1																												623
																				1325	2																												624
																				1329	1																												625
																				1330	1																												626
																				1331	1																												627
																				1334	2																												629
																				1335	1																												630
																				1339	1																												631
																				1340	1																												632
																				1343	1																												633
																				1344	1																												634
																				1346	1																												635
																				1348	1																												636
																				1355	1																												637
																				1356	2																												638
																				1359	1																												640
																				1364	1																												641
																				1367	1																												642
																				1371	1																												643
																				1372	1																												644
																				1373	1																												645
																				1374	1																												646
																				1376	1																												647
																				1377	1																												648
																				1381	1																												650
																				1390	2																												651
																				1392	1																												652
																				1396	1																												653
																				1403	1																												654
																				1404	1																												655
																				1407	1																												656
																				1409	1																												658
																				1410	2																												659
																				1412	1																												660
																				1417	1																												661
																				1418	2																												662
																				1425	1																												664
																				1431	1																												665
																				1432	1																												666
																				1433	2																												667
																				1438	1																												669
																				1443	1																												670
																				1444	1																												671
																				1445	1																												672
																				1451	2																												673
																				1460	1																												674
																				1469	2																												675
																				1470	1																												676
																				1475	1																												677
																				1489	1																												678
																				1498	2																												679
																				1503	1																												680
																				1506	1																												681
																				1507	1																												682
																				1509	2																												684
																				1512	1																												685
																				1519	1																												686
																				1520	1																												687
																				1522	1																												688
																				1523	1																												689
																				1525	1																												690
																				1528	1																												691
																				1529	2																												692
																				1540	2																												693
																				1541	2																												695
																				1545	1																												696
																				1550	2																												697
																				1551	1																												698
																				1553	1																												699
																				1554	2																												700
																				1555	1																												701
																				1557	1																												702
																				1558	1																												703
																				1559	1																												704
																				1562	1																												705
																				1566	1																												706
																				1568	1																												707
																				1570	1																												708
																				1582	1																												709
																				1583	1																												710
																				1586	1																												711
																				1589	1																												713
																				1593	1																												714
																				1595	1																												715
																				1599	2																												717
																				1608	1																												719
																				1613	1																												720
																				1616	1																												721
																				1617	1																												722
																				1619	1																												723
																				1628	2																												724
																				1631	1																												726
																				1632	1																												727
																				1633	1																												728
																				1634	1																												729
																				1636	1																												730
																				1638	3																												731
																				1642	2																												732
																				1643	1																												733
																				1645	1																												735
																				1648	1																												736
																				1655	2																												738
																				1656	1																												739
																				1659	1																												740
																				1661	1																												741
																				1669	1																												742
																				1672	1																												743
																				1674	2																												744
																				1675	1																												745
																				1677	2																												747
																				1679	1																												748
																				1683	2																												749
																				1686	1																												750
																				1691	1																												752
																				1693	1																												753
																				1700	3																												754
																				1701	1																												755
																				1705	2																												756
																				1714	1																												757
																				1716	1																												758
																				1719	1																												759
																				1723	1																												760
																				1729	1																												761
																				1730	2																												762
																				1731	1																												763
																				1732	1																												764
																				1733	1																												765
																				1740	1																												766
																				1741	1																												767
																				1744	2																												768
																				1746	1																												769
																				1747	1																												772
																				1748	1																												774
																				1753	1																												775
																				1755	1																												776
																				1757	2																												777
																				1758	1																												778
																				1765	1																												779
																				1767	1																												780
																				1768	1																												781
																				1776	1																												782
																				1806	1																												784
																				1812	1																												785
																				1820	3																												787
																				1824	1																												788
																				1829	2																												789
																				1831	1																												790
																				1834	1																												791
																				1839	1																												792
																				1844	1																												794
																				1851	1																												795
																				1855	1																												796
																				1856	1																												797
																				1857	1																												798
																				1863	1																												799
																				1864	1																												800
																				1867	1																												801
																				1868	1																												803
																				1869	1																												804
																				1872	1																												805
																				1875	2																												806
																				1877	1																												807
																				1883	2																												809
																				1885	1																												810
																				1889	1																												811
																				1890	2																												812
																				1895	1																												814
																				1897	1																												815
																				1898	1																												816
																				1899	1																												817
																				1900	1																												818
																				1901	1																												819
																				1905	1																												820
																				1910	2																												821
																				1912	1																												822
																				1914	1																												824
																				1917	1																												825
																				1922	1																												826
																				1928	1																												827
																				1929	3																												828
																				1931	2																												829
																				1934	1																												830
																				1938	1																												831
																				1939	1																												832
																				1940	1																												833
																				1944	1																												834
																				1948	1																												835
																				1951	1																												836
																				1957	1																												837
																				1958	1																												838
																				1962	1																												839
																				1965	2																												841
																				1966	1																												842
																				1968	1																												843
																				1969	1																												844
																				1972	2																												845
																				1974	2																												846
																				1980	1																												847
																				1986	1																												848
																				1988	1																												849
																				1990	1																												850
																				1991	1																												851
																				1992	1																												852
																				1997	1																												853
																				2000	1																												854
																				2018	1																												855
																				2031	1																												856
																				2033	1																												858
																				2081	1																												859
																				2089	1																												860
																				2107	1																												861
																				2163	1																												862
																				2212	1																												863
																				2283	1																												864
																				2305	1																												865
																				2307	1																												866
																				2309	1																												867
																				2328	1																												868
																				2456	1																												869
																				2479	1																												870
																				2524	1																												871
																				2588	1																												872
																				2612	1																												873
																				2718	1																												874
																				2752	1																												875
																				2840	1																												876
																				2886	1																												878
																				2944	1																												879
																				2975	1																												880
																				3145	1																												881
																				3321	1																												882
																																																	883
																																																	884
																																																	885
																																																	886
																																																	887
																																																	888
																																																	890
																																																	891
																																																	892
																																																	893
																																																	894
																																																	895
																																																	896
																																																	897
																																																	898
																																																	899
																																																	900
																																																	901
																																																	902
																																																	903
																																																	904
																																																	905
																																																	906
																																																	907
																																																	908
																																																	909
																																																	910
																																																	911
																																																	912
																																																	914
																																																	915
																																																	916
																																																	917
																																																	918
																																																	919
																																																	922
																																																	924
																																																	925
																																																	926
																																																	927
																																																	928
																																																	929
																																																	930
																																																	931
																																																	932
																																																	933
																																																	934
																																																	935
																																																	936
																																																	937
																																																	938
																																																	939
																																																	940
																																																	941
																																																	942
																																																	943
																																																	944
																																																	945
																																																	946
																																																	947
																																																	948
																																																	949
																																																	950
																																																	951
																																																	952
																																																	953
																																																	954
																																																	955
																																																	956
																																																	957
																																																	958
																																																	959
																																																	960
																																																	961
																																																	962
																																																	963
																																																	964
																																																	965
																																																	966
																																																	967
																																																	968
																																																	969
																																																	970
																																																	971
																																																	972
																																																	973
																																																	974
																																																	975
																																																	976
																																																	977
																																																	978
																																																	979
																																																	980
																																																	981
																																																	982
																																																	983
																																																	984
																																																	985
																																																	986
																																																	987
																																																	988
																																																	989
																																																	990
																																																	991
																																																	992
																																																	993
																																																	994
																																																	995
																																																	996
																																																	997
																																																	998
																																																	999
																																																	1000
																																																	1001
																																																	1002
																																																	1003
																																																	1004
																																																	1005
																																																	1006
																																																	1007
																																																	1008
																																																	1009
																																																	1010
																																																	1011
																																																	1013
																																																	1014
																																																	1015
																																																	1016
																																																	1017
																																																	1018
																																																	1020
																																																	1021
																																																	1022
																																																	1023
																																																	1024
																																																	1025
																																																	1026
																																																	1027
																																																	1028
																																																	1029
																																																	1030
																																																	1031
																																																	1033
																																																	1034
																																																	1035
																																																	1036
																																																	1037
																																																	1038
																																																	1040
																																																	1041
																																																	1042
																																																	1043
																																																	1045
																																																	1046
																																																	1047
																																																	1048
																																																	1050
																																																	1051
																																																	1052
																																																	1053
																																																	1054
																																																	1055
																																																	1056
																																																	1057
																																																	1058
																																																	1059
																																																	1060
																																																	1061
																																																	1062
																																																	1063
																																																	1065
																																																	1066
																																																	1067
																																																	1068
																																																	1069
																																																	1070
																																																	1071
																																																	1072
																																																	1073
																																																	1077
																																																	1078
																																																	1079
																																																	1080
																																																	1081
																																																	1083
																																																	1084
																																																	1087
																																																	1091
																																																	1093
																																																	1097
																																																	1100
																																																	1101
																																																	1109
																																																	1111
																																																	1118
																																																	1128
																																																	1132
																																																	1135
																																																	1140
																																																	1146
																																																	1150
																																																	1152
																																																	1159
																																																	1172
																																																	1186
																																																	1187
																																																	1195
																																																	1203
																																																	1213
																																																	1229
																																																	1237
																																																	1253
																																																	1255
																																																	1265
																																																	1272
																																																	1273
																																																	1278
																																																	1290
																																																	1293
																																																	1355
																																																	1358
																																																	1379
																																																	1463
																																																	1475
																																																	1490
																																																	1508
																																																	1515
																																																	1528
																																																	1596
																																																	1612
																																																	1618
																																																	2180
[truncated: 119 more columns]

## Sheet: Sheet2
	1-nt	2-nt	3-nt	4-nt	5-nt	6-nt
	<20
Dore	176307	257308	137520	224795	34824	2078
Onil	75106	103968	33539	32618	12084	965
Olat	72802	24497	15623	19881	4880	484
Trub	33194	53522	12553	15113	3774	1127
Ipun	150442	293260	90453	108434	9545	1671
Csem	88801	125276	47880	33641	5639	2925
Eluc	42500	145210	11617	21898	1139	712
Omyk	85032	313952	37163	68263	13963	4580
Nfur	42461	127190	38099	53788	10013	1689
Locu	24746	16356	24032	4096	2122	1415
Amex	153585	422706	58948	80400	16362	2071
Ccar	167339	149196	53298	60941	15430	1710
Pret	113732	67774	23766	28507	3855	821
Okis	87696	448282	34751	87819	17410	5293

## Sheet: Sheet3
D. orerio		207951
O. niloticus		85303
O. latipes		76805
T. rubripes		34748
I. punctatus		176856
C. semilaevis		97303
E. lucius		45139
O. mykiss		90887
N. furzeri		50594
L. oculatus		26639
A. mexicanus		170345
C. carpio		186935
P. reticulata		119330
O. kisutch		96581
D. orerio		382761
O. niloticus		123095
O. latipes		25449
T. rubripes		63408
I. punctatus		359022
C. semilaevis		127607
E. lucius		150812
O. mykiss		390181
N. furzeri		186289
L. oculatus		16853
A. mexicanus		446448
C. carpio		181614
P. reticulata		70237
O. kisutch		502660
D. orerio		140175
O. niloticus		33649
O. latipes		15732
T. rubripes		12671
I. punctatus		91842
C. semilaevis		48581
E. lucius		11632
O. mykiss		37290
N. furzeri		39742
L. oculatus		26590
A. mexicanus		61775
C. carpio		53774
P. reticulata		24815
O. kisutch		34901
D. orerio		243740
O. niloticus		32971
O. latipes		22084
T. rubripes		16187
I. punctatus		108518
C. semilaevis		34100
E. lucius		21952
O. mykiss		70423
N. furzeri		55909
L. oculatus		4439
A. mexicanus		84721
C. carpio		62915
P. reticulata		32055
O. kisutch		90546
D. orerio		35377
O. niloticus		12089
O. latipes		4973
T. rubripes		3871
I. punctatus		9556
C. semilaevis		5828
E. lucius		1140
O. mykiss		13985
N. furzeri		10079
L. oculatus		2292
A. mexicanus		16919
C. carpio		15817
P. reticulata		3815
O. kisutch		17343
D. orerio		2080
O. niloticus		966
O. latipes		485
T. rubripes		1127
I. punctatus		1671
C. semilaevis		2996
E. lucius		712
O. mykiss		4590
N. furzeri		1664
L. oculatus		1565
A. mexicanus		2179
C. carpio		1724
P. reticulata		786
O. kisutch		5178
